# Supplementary material for: The reference genome and organelle genomes of wasabi (Eutrema japoniacum)
Source: Front Genet. 2022 Oct 31;13:1048264. doi: 10.3389/fgene.2022.1048264 (PMC9661192; doi:10.3389/fgene.2022.1048264)
Supplement: Supplementary file 2 [file DataSheet2.xls]

## Sheet: S1
Table S1 Raw libraries of Eutrema japoniacum
Source	Platform/ Tissue	Library type	Data
			No. reads	Average length	N50 length	Total bases (Gb)	Depth (x)
Genome	Illumina	Paired-end	252064939	150	150	75.62	121.9
	Nanopore	Nanopore	2537292	10574.2	26039	26.83	43.27
RNA-Seq	Leaf	Paired-end	20670515	150	150	6.201	---
	Root	Paired-end	20714094	150	150	6.214	---
	Stem	Paired-end	20386049	150	150	6.116	---

## Sheet: S2
Table S2 Statistics of the genome assembly of Eutrema japoniacum
Statistic Type	Length (bp)
N50	356067
N60	234965
N70	136658
N80	70067
N90	31805
Longest	5563810
Total	687941480

## Sheet: S3
Table S6. The BUSCO analyais of the wasabi (Eutrema japoniacum) genome
Terms	Number	Percentage
Complete BUSCOs (C)	926	0.673455
Complete and single-copy BUSCOs (S)	815	0.592727
Complete and duplicated BUSCOs (D)	111	0.0807273
Fragmented BUSCOs (F)	184	0.133818
Missing BUSCOs (M)	265	0.192727
Total BUSCO groups searched	1375

## Sheet: S4
Table S4 Quality assessment of the genome assembly using mapping rate
Data Type	Tissue Type	Total Reads	Mapped Reads	Mapping Rate(%)
Illumina	Leaf	252064939	243574011	0.966315
Nanopore	Leaf	2537292	2.52714e+06	0.996
Illumina	Leaf	20670515	1.66749e+07	0.8067
Illumina	Root	20714094	1.64138e+07	0.7924
Illumina	Stem	20386049	1.63802e+07	0.8035

## Sheet: S5
Table S5. Statistics of intact repetitive sequence across the wasabi (Eutrema japoniacum) genome
Type	Classification	Count
LTR	Copia	1302
	Gypsy	2583
	unknown	2356
TIR	MITE	643
	DTA	308
	DTM	932
	DTC	1137
noTIR	Helitron	141

## Sheet: S6
Table S6. Statistics of repetitive sequence across the genome of Eutrema japoniacum
Type	Class	Count	bpMasked	%masked
LTR	Copia	55535	45368770	0.0659
	Gypsy	124003	138188248	0.2009
	Unknown	157422	117202522	0.1704
TIR	CACTA	79040	48410492	0.0704
	Mutator	78296	37366110	0.0543
	PIF_Harbinger	17376	6752423	0.0098
	Tc1_Mariner	4867	1747218	0.0025
	hAT	22230	8883920	0.0129
nonLTR	LINE	3300	1779684	0.0026
	unknown	121	86448	0.0001
nonTIR	helitron	66247	27565799	0.0401
repeat_region		118434	40297540	0.0586
total interspersed		726960	473674699	0.6885

## Sheet: S7
Table S7. Statistics of the genes in the genome of Eutrema japoniacum
Data type	Details	Number	Percentage
Transcripts	Transcripts	120945	---
Gene	Total	39534
	Annotated	39495	0.999014
	Expressed	33279	0.841782

## Sheet: S8
Table S8. Statistics of the orthofiner result from the 12 species
Number of species	12
Number of genes	377301
Number of genes in orthogroups	347818
Number of unassigned genes	29483
Percentage of genes in orthogroups	92.2
Percentage of unassigned genes	7.8
Number of orthogroups	27255
Number of species-specific orthogroups	6743
Number of genes in species-specific orthogroups	32412
Percentage of genes in species-specific orthogroups	8.6
Mean orthogroup size	12.8
Median orthogroup size	11
G50 (assigned genes)	19
G50 (all genes)	17
O50 (assigned genes)	5329
O50 (all genes)	6148
Number of orthogroups with all species present	7196
Number of single-copy orthogroups	381

## Sheet: S9
Table S9. Statistics of the orthogroups generated from the 12 genomes
Orthogroup	Arabidopsis halleri	Arabidopsis thaliana	Boechera stricta	Brassica oleracea	Capsella grandiflora	Capsella rubella	Eutrema salsugineum	Fragaria vesca	Actinidia deliciosa	Solanum tuberosum	Vitis vinifera	Eutrema japonicum	Total
OG0000000	0	0	0	0	0	0	0	0	0	604	0	0	604
OG0000001	0	0	0	0	0	0	0	0	0	560	0	0	560
OG0000002	0	0	0	0	0	0	0	0	0	475	0	0	475
OG0000003	86	39	21	46	62	81	86	0	0	1	1	0	423
OG0000004	32	33	34	43	37	47	28	21	4	7	47	38	371
OG0000005	65	49	20	33	64	71	63	0	0	1	0	3	369
OG0000006	30	28	18	27	20	21	28	44	10	35	36	33	330
OG0000007	3	48	11	36	42	51	40	1	5	1	2	56	296
OG0000008	20	27	25	62	26	25	32	29	7	18	8	3	282
OG0000009	19	27	22	25	26	29	29	14	23	25	20	2	261
OG0000010	31	40	10	14	21	28	35	9	1	2	12	46	249
OG0000011	27	32	23	46	26	29	20	5	3	10	12	9	242
OG0000012	54	33	12	24	22	29	29	0	0	0	0	34	237
OG0000013	48	38	20	28	25	34	34	0	1	0	0	2	230
OG0000014	19	11	14	32	19	25	13	22	2	44	18	1	220
OG0000015	29	44	1	52	28	31	30	0	0	0	0	1	216
OG0000016	0	0	0	0	0	0	0	0	0	209	0	0	209
OG0000017	14	17	7	45	14	33	12	11	2	3	14	34	206
OG0000018	16	19	26	17	18	18	18	12	20	19	12	8	203
OG0000019	15	19	18	20	15	19	16	18	4	12	19	27	202
OG0000020	19	16	30	17	13	25	19	11	2	8	20	19	199
OG0000021	41	30	18	20	26	32	21	0	0	0	0	5	193
OG0000022	21	27	8	25	23	16	47	0	0	1	0	25	193
OG0000023	0	0	0	0	0	0	0	0	0	193	0	0	193
OG0000024	11	16	6	18	13	17	9	22	4	43	21	10	190
OG0000025	8	16	2	15	6	10	15	12	18	16	49	16	183
OG0000026	18	20	6	12	10	18	19	17	2	14	15	30	181
OG0000027	40	33	19	14	29	17	25	0	2	0	1	0	180
OG0000028	8	15	20	16	15	15	13	16	15	15	22	3	173
OG0000029	16	21	6	39	9	19	27	1	1	1	22	7	169
OG0000030	12	11	33	8	9	14	10	14	1	33	20	0	165
OG0000031	3	1	5	2	4	3	4	32	9	52	47	2	164
OG0000032	9	17	10	15	12	24	15	9	7	16	11	19	164
OG0000033	14	4	17	20	7	3	5	22	3	25	39	3	162
OG0000034	4	1	6	5	1	3	4	45	0	33	50	8	160
OG0000035	9	12	20	13	12	12	13	11	19	16	14	8	159
OG0000036	0	0	0	0	0	0	0	0	0	159	0	0	159
OG0000037	0	0	0	0	0	0	0	0	0	158	0	0	158
OG0000038	24	23	6	14	20	25	31	4	1	1	1	7	157
OG0000039	23	13	12	9	23	40	34	0	0	0	1	1	156
OG0000040	19	13	27	22	7	14	14	0	0	1	0	36	153
OG0000041	11	13	22	12	13	13	13	10	3	14	13	14	151
OG0000042	14	13	12	23	13	13	25	0	3	0	0	32	148
OG0000043	0	0	0	0	0	0	0	0	0	148	0	0	148
OG0000044	12	10	10	10	10	10	10	11	19	15	11	15	143
OG0000045	2	2	2	5	4	6	1	29	30	13	43	6	143
OG0000046	0	0	0	0	0	0	0	0	0	143	0	0	143
OG0000047	9	9	10	11	10	13	8	27	5	7	26	6	141
OG0000048	0	0	0	0	0	0	0	140	0	0	0	0	140
OG0000049	0	2	15	1	0	0	0	117	2	0	0	0	137
OG0000050	9	13	2	15	13	17	20	2	1	11	3	30	136
OG0000051	12	11	10	11	10	10	10	12	17	15	11	7	136
OG0000052	8	11	20	8	12	14	15	11	0	7	11	15	132
OG0000053	13	11	5	9	21	31	13	3	1	2	1	22	132
OG0000054	0	0	0	0	0	0	0	130	0	1	1	0	132
OG0000055	11	9	4	2	6	9	8	1	17	42	14	8	131
OG0000056	10	13	12	12	12	12	12	8	9	13	7	10	130
OG0000057	12	14	14	13	13	14	13	9	5	8	5	10	130
OG0000058	10	14	10	14	5	14	1	10	15	12	8	16	129
OG0000059	11	13	22	18	11	11	6	15	2	2	10	7	128
OG0000060	13	11	13	11	11	11	9	9	13	7	8	11	127
OG0000061	0	0	0	0	0	0	0	0	0	127	0	0	127
OG0000062	10	15	8	6	15	18	4	25	5	14	2	4	126
OG0000063	7	12	11	10	10	10	8	13	15	13	9	6	124
OG0000064	0	22	4	19	2	41	35	0	0	1	0	0	124
OG0000065	0	0	0	0	0	0	0	0	0	124	0	0	124
OG0000066	7	9	4	7	6	7	8	10	4	22	25	14	123
OG0000067	22	10	9	10	17	18	14	0	0	0	0	22	122
OG0000068	7	13	7	8	12	11	22	3	1	15	10	13	122
OG0000069	3	2	1	35	15	2	2	25	21	9	0	6	121
OG0000070	0	0	0	0	0	0	0	0	96	25	0	0	121
OG0000071	11	8	8	67	10	5	9	0	0	0	0	2	120
OG0000072	7	9	13	9	9	9	9	8	22	10	9	6	120
OG0000073	9	7	9	6	6	7	9	8	15	14	20	8	118
OG0000074	8	6	6	26	9	13	11	20	1	8	10	0	118
OG0000075	13	1	13	23	6	14	19	0	3	0	0	25	117
OG0000076	5	11	12	9	6	9	10	6	6	1	20	22	117
OG0000077	8	8	10	8	8	8	8	8	12	24	7	6	115
OG0000078	8	9	15	9	9	11	8	9	11	3	18	5	115
OG0000079	20	27	2	3	18	20	12	0	1	3	5	4	115
OG0000080	21	22	7	5	15	20	7	5	3	3	2	5	115
OG0000081	9	9	12	10	7	9	11	7	7	11	10	12	114
OG0000082	5	11	20	10	12	14	5	5	5	11	10	6	114
OG0000083	11	13	12	11	12	12	12	5	6	3	6	11	114
OG0000084	6	15	5	7	9	11	9	4	4	6	10	28	114
OG0000085	16	13	14	6	13	22	18	0	0	0	0	11	113
OG0000086	10	10	12	10	10	10	9	8	10	9	10	5	113
OG0000087	7	6	1	6	6	6	5	24	15	15	17	4	112
OG0000088	10	9	11	4	10	13	9	14	2	12	1	16	111
OG0000089	7	8	13	10	9	9	7	7	15	12	7	7	111
OG0000090	5	9	8	5	8	12	8	5	13	19	16	3	111
OG0000091	8	10	11	10	10	10	9	7	8	9	7	11	110
OG0000092	9	11	12	10	10	11	11	7	6	9	8	6	110
OG0000093	11	19	11	11	8	11	7	15	0	7	6	4	110
OG0000094	10	9	2	7	6	7	6	26	5	5	18	9	110
OG0000095	0	0	110	0	0	0	0	0	0	0	0	0	110
OG0000096	8	10	16	10	10	10	7	6	9	10	6	7	109
OG0000097	10	10	10	10	10	10	10	10	8	7	7	7	109
OG0000098	25	11	11	8	13	15	23	0	0	0	0	1	107
OG0000099	9	9	16	9	9	9	9	6	4	11	6	10	107
OG0000100	9	8	8	10	8	10	7	6	13	8	12	7	106
OG0000101	18	13	10	4	17	24	10	0	0	0	0	10	106
OG0000102	0	0	0	0	0	0	0	104	1	1	0	0	106
OG0000103	21	9	2	9	16	22	20	0	0	0	0	6	105
OG0000104	5	10	9	9	7	10	9	10	8	4	17	7	105
OG0000105	8	10	7	9	9	10	5	3	8	8	15	12	104
OG0000106	4	12	8	8	9	13	9	5	8	16	4	7	103
OG0000107	1	1	1	1	1	2	1	4	6	76	7	1	102
OG0000108	0	0	0	0	0	0	0	0	0	102	0	0	102
OG0000109	0	0	0	0	0	0	0	0	0	101	0	0	101
OG0000110	3	3	6	3	1	2	3	0	27	42	2	8	100
OG0000111	8	8	13	7	8	9	7	9	5	10	7	9	100
OG0000112	10	12	18	25	12	13	6	0	0	0	0	4	100
OG0000113	0	0	0	0	0	0	0	99	1	0	0	0	100
OG0000114	27	22	2	8	2	23	14	0	0	0	0	1	99
OG0000115	6	8	0	12	3	1	32	9	23	5	0	0	99
OG0000116	5	5	4	4	5	5	4	13	17	13	23	1	99
OG0000117	6	7	8	7	9	8	4	1	3	25	11	10	99
OG0000118	16	7	0	24	8	12	12	0	0	0	2	16	97
OG0000119	15	9	12	10	8	9	13	0	1	2	0	18	97
OG0000120	8	15	6	9	12	11	14	0	0	0	0	21	96
OG0000121	8	10	11	9	9	9	8	4	8	7	8	5	96
OG0000122	4	8	12	9	8	8	7	7	11	10	4	7	95
OG0000123	8	8	16	8	8	8	7	5	2	9	5	11	95
OG0000124	11	12	5	11	8	10	9	6	2	8	7	6	95
OG0000125	6	6	19	8	8	12	11	0	0	1	1	23	95
OG0000126	8	9	11	9	8	8	9	6	10	5	7	4	94
OG0000127	17	11	3	6	13	13	15	0	3	1	2	10	94
OG0000128	10	12	5	6	5	6	6	9	5	6	19	5	94
OG0000129	3	8	7	5	5	7	8	11	9	8	14	9	94
OG0000130	8	8	8	10	8	8	18	1	2	2	1	19	93
OG0000131	5	6	8	10	4	4	2	6	7	4	26	11	93
OG0000132	15	25	2	14	12	14	6	1	0	0	1	3	93
OG0000133	8	11	5	9	8	13	8	2	3	0	19	7	93
OG0000134	9	9	13	9	9	9	9	5	4	6	4	7	93
OG0000135	2	8	13	7	4	9	7	11	1	23	7	1	93
OG0000136	0	0	0	0	0	0	0	93	0	0	0	0	93
OG0000137	15	13	3	6	7	17	12	0	0	0	1	18	92
OG0000138	4	8	4	8	7	9	11	6	10	10	7	8	92
OG0000139	6	8	9	8	8	8	7	6	11	11	6	3	91
OG0000140	15	9	2	8	0	15	10	12	2	6	1	11	91
OG0000141	6	7	11	8	8	8	8	4	8	8	5	10	91
OG0000142	5	7	14	7	4	7	6	5	14	8	8	5	90
OG0000143	11	11	0	10	11	12	14	1	1	7	0	12	90
OG0000144	5	8	9	11	5	7	7	12	2	7	9	8	90
OG0000145	7	10	8	9	5	5	7	8	1	12	5	13	90
OG0000146	4	7	6	6	8	7	6	9	9	11	13	4	90
OG0000147	3	3	2	4	2	2	5	32	22	6	8	1	90
OG0000148	5	7	11	7	6	9	6	5	5	8	7	13	89
OG0000149	6	6	5	6	4	6	3	9	1	16	19	8	89
OG0000150	5	5	4	8	6	8	7	8	3	11	17	7	89
OG0000151	6	11	1	8	6	12	8	8	3	10	8	8	89
OG0000152	2	5	9	7	5	8	7	15	8	2	12	9	89
OG0000153	0	0	0	0	0	0	0	6	11	44	28	0	89
OG0000154	8	13	3	32	9	13	10	0	0	0	0	0	88
OG0000155	7	7	10	7	6	7	7	8	3	10	5	11	88
OG0000156	3	7	9	4	4	11	7	5	5	14	11	8	88
OG0000157	3	4	2	30	12	0	27	0	0	0	0	10	88
OG0000158	9	8	7	8	8	8	9	6	6	8	7	3	87
OG0000159	0	0	0	0	0	0	0	87	0	0	0	0	87
OG0000160	0	0	0	0	0	0	0	0	1	86	0	0	87
OG0000161	9	10	11	9	9	10	8	3	3	3	3	7	85
OG0000162	16	7	16	9	5	6	9	1	0	1	5	10	85
OG0000163	4	8	13	8	1	7	8	7	7	12	7	3	85
OG0000164	0	0	0	0	0	0	0	85	0	0	0	0	85
OG0000165	0	0	0	0	0	0	0	0	0	85	0	0	85
OG0000166	8	8	10	8	8	8	7	4	5	9	4	5	84
OG0000167	8	1	0	6	7	0	17	6	34	1	4	0	84
OG0000168	10	10	2	10	15	15	8	3	4	0	6	1	84
OG0000169	10	10	10	8	5	6	7	6	1	6	0	15	84
OG0000170	0	0	0	0	0	0	0	0	0	84	0	0	84
OG0000171	0	0	0	0	0	0	0	0	0	84	0	0	84
OG0000172	25	16	0	10	9	13	10	0	0	0	0	0	83
OG0000173	11	11	11	7	7	10	8	2	1	2	5	8	83
OG0000174	5	8	8	6	3	3	6	14	8	6	8	8	83
OG0000175	4	4	2	2	2	2	1	7	13	15	29	2	83
OG0000176	4	6	6	6	7	7	6	9	6	7	11	8	83
OG0000177	3	6	3	6	7	7	6	7	5	17	10	5	82
OG0000178	6	8	10	8	7	8	8	5	5	3	5	9	82
OG0000179	4	1	4	4	1	1	4	4	27	10	14	8	82
OG0000180	0	0	0	0	0	0	0	82	0	0	0	0	82
OG0000181	8	8	12	8	9	9	8	2	4	4	2	7	81
OG0000182	5	8	4	7	7	7	8	5	6	3	11	10	81
OG0000183	8	8	9	7	8	8	9	5	5	4	5	5	81
OG0000184	0	0	0	0	1	0	0	80	0	0	0	0	81
OG0000185	7	10	4	10	10	11	8	3	3	3	3	8	80
OG0000186	0	0	0	0	0	0	0	0	0	80	0	0	80
OG0000187	0	0	0	0	0	0	0	0	0	80	0	0	80
OG0000188	0	0	0	0	0	0	0	0	0	0	80	0	80
OG0000189	7	9	9	8	7	7	8	13	2	1	1	7	79
OG0000190	7	12	12	9	7	10	5	4	0	0	0	13	79
OG0000191	12	12	10	9	8	12	10	3	2	0	1	0	79
OG0000192	3	8	8	6	6	7	6	6	11	6	5	7	79
OG0000193	0	0	0	0	0	0	0	79	0	0	0	0	79
OG0000194	8	11	5	16	13	11	8	2	2	1	1	0	78
OG0000195	7	7	10	8	8	8	6	3	8	6	4	3	78
OG0000196	0	4	10	32	7	17	7	1	0	0	0	0	78
OG0000197	5	6	5	4	6	6	3	19	5	3	9	6	77
OG0000198	8	6	10	5	6	10	7	7	5	3	3	7	77
OG0000199	9	9	8	7	7	7	7	4	1	3	3	12	77
OG0000200	0	0	0	0	0	0	0	68	3	1	5	0	77
OG0000201	7	8	13	8	6	9	15	0	0	0	0	10	76
OG0000202	6	5	6	6	5	5	7	5	14	4	6	7	76
OG0000203	5	2	5	5	4	5	2	14	0	10	21	3	76
OG0000204	11	8	5	4	4	7	9	1	1	2	1	23	76
OG0000205	4	5	4	4	3	4	4	11	11	6	12	8	76
OG0000206	1	12	3	7	9	2	6	11	3	7	2	13	76
OG0000207	4	6	8	5	3	5	5	5	13	6	8	8	76
OG0000208	3	2	2	3	3	2	2	22	17	1	18	1	76
OG0000209	0	0	0	0	0	0	0	0	1	74	0	1	76
OG0000210	0	0	0	0	0	0	0	0	0	76	0	0	76
OG0000211	4	4	4	5	4	4	4	4	11	22	5	4	75
OG0000212	6	6	4	6	6	5	6	8	8	6	5	9	75
OG0000213	6	12	12	8	4	8	7	3	4	4	4	3	75
OG0000214	5	6	8	6	3	6	6	7	10	8	5	5	75
OG0000215	9	6	3	9	7	7	7	1	6	5	8	6	74
OG0000216	6	4	3	7	5	4	5	8	7	3	6	16	74
OG0000217	0	0	73	0	0	0	0	0	0	0	0	1	74
OG0000218	6	7	8	6	7	7	7	5	5	2	3	10	73
OG0000219	7	5	8	7	7	7	6	4	2	6	6	8	73
OG0000220	6	6	2	6	6	6	6	6	10	8	6	5	73
OG0000221	3	6	7	8	6	7	6	5	6	7	5	7	73
OG0000222	1	2	2	2	2	2	2	2	2	2	50	4	73
OG0000223	0	0	0	0	0	0	0	0	1	68	4	0	73
OG0000224	14	2	3	4	15	15	9	0	0	0	0	10	72
OG0000225	6	12	11	7	6	6	6	4	0	1	1	12	72
OG0000226	4	4	9	4	3	4	3	2	7	1	28	3	72
OG0000227	5	6	5	5	5	5	5	6	9	10	6	5	72
OG0000228	6	11	7	6	9	14	4	1	3	3	0	8	72
OG0000229	1	2	7	6	3	8	3	6	6	11	11	8	72
OG0000230	0	0	0	0	0	0	0	0	0	72	0	0	72
OG0000231	7	6	10	7	6	7	6	6	2	6	2	6	71
OG0000232	4	4	6	5	4	4	3	15	1	4	13	8	71
OG0000233	7	12	0	9	12	13	5	0	0	0	0	13	71
OG0000234	1	1	0	10	3	1	21	13	11	7	1	2	71
OG0000235	0	0	0	0	0	0	0	0	0	71	0	0	71
OG0000236	5	7	9	6	7	6	4	1	5	1	3	16	70
OG0000237	2	6	5	0	6	15	15	6	0	0	2	13	70
OG0000238	2	4	8	4	5	5	4	4	9	3	17	5	70
OG0000239	6	8	5	11	6	13	4	2	2	2	2	9	70
OG0000240	0	0	0	0	0	0	0	64	5	0	1	0	70
OG0000241	9	7	7	8	6	6	7	0	1	0	4	14	69
OG0000242	4	7	6	6	11	18	3	1	0	0	4	9	69
OG0000243	4	5	16	4	5	5	7	2	2	5	7	7	69
OG0000244	0	1	10	0	8	0	0	25	12	13	0	0	69
OG0000245	0	1	3	0	0	0	0	10	13	41	0	1	69
OG0000246	0	0	0	0	0	0	1	0	68	0	0	0	69
OG0000247	0	0	0	0	0	0	0	0	0	69	0	0	69
OG0000248	0	0	0	0	0	0	0	0	0	69	0	0	69
OG0000249	4	3	15	3	6	8	6	2	2	5	1	13	68
OG0000250	6	6	4	5	9	8	6	6	4	3	4	7	68
OG0000251	8	10	5	19	6	9	11	0	0	0	0	0	68
OG0000252	5	9	10	10	5	9	6	6	4	1	1	2	68
OG0000253	2	1	28	14	2	3	16	0	0	0	0	2	68
OG0000254	1	1	1	1	1	1	1	2	2	1	54	2	68
OG0000255	6	9	5	4	7	8	5	7	5	6	5	0	67
OG0000256	6	7	4	6	10	13	10	2	0	1	0	8	67
OG0000257	5	6	4	6	5	6	5	3	11	6	2	8	67
OG0000258	1	1	1	1	1	1	1	45	4	8	2	1	67
OG0000259	6	6	6	6	5	6	6	5	3	5	5	8	67
OG0000260	3	5	11	6	5	5	5	5	7	5	6	4	67
OG0000261	6	5	8	5	5	5	5	4	7	4	4	9	67
OG0000262	3	4	5	5	5	5	4	6	11	5	7	7	67
OG0000263	5	8	5	5	6	7	6	6	6	5	4	4	67
OG0000264	1	1	1	1	1	1	1	9	8	26	16	1	67
OG0000265	0	0	0	0	0	0	0	65	0	2	0	0	67
OG0000266	0	0	0	0	0	0	0	0	67	0	0	0	67
OG0000267	3	6	6	5	5	6	4	10	3	3	12	3	66
OG0000268	3	6	3	6	5	5	4	8	3	7	14	2	66
OG0000269	7	7	13	5	6	6	3	1	2	6	3	7	66
OG0000270	15	8	6	3	5	15	6	0	0	0	0	8	66
OG0000271	8	7	11	10	5	7	7	0	0	0	0	11	66
OG0000272	5	5	8	6	5	5	5	5	8	5	5	4	66
OG0000273	2	7	5	4	7	7	6	2	5	10	5	6	66
OG0000274	0	0	0	0	0	0	0	63	3	0	0	0	66
OG0000275	0	0	0	0	0	0	0	8	2	6	50	0	66
OG0000276	0	0	0	0	0	0	0	0	0	66	0	0	66
OG0000277	6	5	10	12	8	11	7	0	0	0	0	6	65
OG0000278	7	6	4	6	6	7	4	4	9	4	4	4	65
OG0000279	7	22	0	5	11	2	17	0	0	0	0	1	65
OG0000280	6	6	8	6	4	10	7	2	2	1	4	9	65
OG0000281	5	6	9	6	6	6	5	2	5	5	2	8	65
OG0000282	8	4	1	7	13	15	17	0	0	0	0	0	65
OG0000283	6	6	6	6	6	6	5	4	5	4	3	8	65
OG0000284	11	4	4	4	8	8	13	0	0	0	0	13	65
OG0000285	6	5	7	3	4	5	7	5	2	1	16	4	65
OG0000286	4	7	13	4	9	10	8	0	0	0	0	10	65
OG0000287	3	4	3	9	8	7	7	5	3	0	11	5	65
OG0000288	6	7	6	6	5	6	6	4	3	5	4	6	64
OG0000289	3	7	2	7	6	6	14	3	1	2	9	4	64
OG0000290	7	7	5	6	6	6	6	7	5	2	5	2	64
OG0000291	4	6	3	6	7	7	5	4	3	3	3	13	64
OG0000292	7	12	2	8	6	8	5	1	4	2	2	7	64
OG0000293	9	8	1	4	8	4	8	0	0	0	0	22	64
OG0000294	10	2	4	26	4	2	4	0	0	0	0	12	64
OG0000295	9	10	7	3	8	8	8	0	0	0	0	11	64
OG0000296	0	4	12	9	9	10	15	0	0	0	0	5	64
OG0000297	0	0	63	0	0	0	1	0	0	0	0	0	64
OG0000298	3	3	3	3	1	5	30	6	3	0	1	5	63
OG0000299	6	6	7	6	6	6	6	5	3	4	4	4	63
OG0000300	4	5	6	5	6	6	5	4	8	5	5	4	63
OG0000301	2	1	7	7	2	2	6	4	3	12	10	7	63
OG0000302	5	2	18	4	6	7	11	0	0	0	0	10	63
OG0000303	3	5	7	4	5	5	3	14	7	4	1	5	63
OG0000304	0	4	2	0	0	0	0	39	2	15	1	0	63
OG0000305	0	6	1	6	1	0	2	14	31	0	1	1	63
OG0000306	4	5	7	3	6	10	2	8	7	5	3	2	62
OG0000307	3	4	7	4	4	4	4	5	10	7	7	3	62
OG0000308	5	5	4	11	5	5	6	7	3	2	3	6	62
OG0000309	5	6	6	6	6	9	5	5	2	2	1	9	62
OG0000310	4	4	8	4	4	4	4	7	0	7	6	10	62
OG0000311	4	4	7	4	3	7	6	7	5	3	3	9	62
OG0000312	0	0	0	0	0	0	0	0	2	59	1	0	62
OG0000313	0	0	0	0	0	0	0	0	0	62	0	0	62
OG0000314	0	0	0	0	0	0	0	0	0	62	0	0	62
OG0000315	4	7	5	5	5	5	7	3	5	4	5	6	61
OG0000316	5	5	5	5	5	5	5	5	6	6	5	4	61
OG0000317	3	5	2	5	7	8	6	5	2	9	5	4	61
OG0000318	6	9	0	4	10	11	11	0	1	3	2	4	61
OG0000319	3	6	4	5	4	5	8	1	3	0	0	22	61
OG0000320	4	9	4	5	4	6	6	6	0	2	8	7	61
OG0000321	3	4	6	4	3	3	3	2	8	8	14	3	61
OG0000322	6	6	4	5	5	5	6	4	7	5	4	4	61
OG0000323	5	5	7	5	4	5	3	4	3	8	5	7	61
OG0000324	0	0	0	0	0	0	0	61	0	0	0	0	61
OG0000325	0	0	0	0	0	0	0	0	0	61	0	0	61
OG0000326	5	5	7	6	5	5	5	2	5	1	2	12	60
OG0000327	5	6	4	10	8	9	9	2	1	1	1	4	60
OG0000328	5	2	1	15	1	5	2	16	2	0	10	1	60
OG0000329	8	14	3	9	6	12	3	1	2	0	0	2	60
OG0000330	3	8	12	7	7	11	4	0	1	1	1	5	60
OG0000331	3	5	10	6	5	6	6	3	3	6	2	5	60
OG0000332	1	0	57	0	0	0	1	0	0	0	0	1	60
OG0000333	4	2	6	7	5	6	4	3	1	9	0	13	60
OG0000334	0	14	9	1	12	14	9	0	0	0	0	1	60
OG0000335	0	0	0	0	0	0	0	0	0	60	0	0	60
OG0000336	10	11	1	10	9	11	7	0	0	0	0	0	59
OG0000337	5	5	6	6	5	5	6	3	2	5	4	7	59
OG0000338	5	5	3	6	5	6	5	0	0	0	0	24	59
OG0000339	2	3	4	3	3	3	3	3	7	11	12	5	59
OG0000340	6	1	2	37	5	1	2	0	0	1	0	4	59
OG0000341	3	6	7	5	6	6	5	3	3	6	2	7	59
OG0000342	5	6	5	12	5	7	5	1	1	3	1	8	59
OG0000343	4	5	4	3	3	3	5	16	3	2	7	4	59
OG0000344	3	3	3	3	3	3	3	9	6	8	13	2	59
OG0000345	4	4	5	4	4	6	7	9	3	3	6	4	59
OG0000346	2	0	8	3	1	1	1	6	5	18	9	5	59
OG0000347	1	1	2	3	3	2	3	5	9	14	11	5	59
OG0000348	0	10	11	2	0	9	2	0	4	15	0	6	59
OG0000349	0	0	0	0	0	0	0	39	2	0	18	0	59
OG0000350	0	0	0	0	0	0	0	0	0	59	0	0	59
OG0000351	0	0	0	0	0	0	0	0	0	1	58	0	59
OG0000352	3	5	6	5	4	4	4	3	4	7	7	6	58
OG0000353	5	6	10	6	6	6	5	4	1	1	3	5	58
OG0000354	5	5	8	1	7	7	4	6	2	2	2	9	58
OG0000355	4	5	5	5	4	5	4	6	5	6	4	5	58
OG0000356	5	5	9	5	5	5	4	3	3	6	3	5	58
OG0000357	4	4	13	5	5	5	4	2	2	7	2	5	58
OG0000358	4	4	8	4	4	4	4	6	8	4	5	3	58
OG0000359	5	6	5	6	6	6	6	3	3	5	2	5	58
OG0000360	3	3	5	3	3	3	3	4	10	6	5	10	58
OG0000361	5	4	5	4	4	4	4	4	8	5	4	7	58
OG0000362	6	6	2	6	6	6	5	5	2	8	2	4	58
OG0000363	0	0	0	0	0	0	0	2	0	56	0	0	58
OG0000364	6	8	8	6	4	5	7	2	2	1	1	7	57
OG0000365	7	9	3	11	5	6	6	1	0	0	1	8	57
OG0000366	5	5	6	5	5	5	5	3	4	4	2	8	57
OG0000367	6	4	7	18	4	4	6	3	0	0	0	5	57
OG0000368	4	4	4	4	4	4	4	5	11	6	7	0	57
OG0000369	3	4	8	5	5	5	5	3	5	5	3	6	57
OG0000370	6	6	6	6	6	6	5	3	3	3	2	5	57
OG0000371	6	5	4	3	5	6	7	4	1	1	2	13	57
OG0000372	7	6	2	7	8	7	5	3	5	3	3	1	57
OG0000373	4	4	3	3	4	4	6	5	5	9	6	4	57
OG0000374	4	7	4	6	5	6	4	3	3	3	9	3	57
OG0000375	0	0	0	0	0	0	0	57	0	0	0	0	57
OG0000376	0	0	0	0	0	0	0	0	21	34	2	0	57
OG0000377	5	4	3	4	4	5	4	4	13	3	3	4	56
OG0000378	3	3	4	2	2	3	4	7	11	8	6	3	56
OG0000379	5	5	6	5	4	5	4	4	9	3	5	1	56
OG0000380	2	5	10	4	4	5	4	1	3	3	5	10	56
OG0000381	11	8	15	1	5	6	7	0	0	0	0	3	56
OG0000382	4	5	2	3	5	6	3	5	6	7	6	4	56
OG0000383	3	4	5	3	3	3	4	1	4	10	10	6	56
OG0000384	6	4	9	4	5	6	5	3	1	4	2	7	56
OG0000385	9	12	0	7	6	6	9	0	0	0	0	7	56
OG0000386	3	7	4	5	4	5	2	6	4	8	2	6	56
OG0000387	3	5	3	4	5	6	5	2	7	7	4	5	56
OG0000388	1	11	3	6	5	7	7	1	4	3	3	5	56
OG0000389	1	2	3	2	2	2	2	6	8	15	11	2	56
OG0000390	6	6	2	7	6	6	5	3	4	4	3	4	56
OG0000391	3	9	1	2	4	5	1	5	6	5	11	4	56
OG0000392	3	5	9	5	5	5	0	5	9	5	4	1	56
OG0000393	0	2	0	0	0	0	0	2	22	28	2	0	56
OG0000394	0	0	0	0	0	0	0	9	6	1	40	0	56
OG0000395	0	0	0	0	0	0	0	0	56	0	0	0	56
OG0000396	0	0	0	0	0	0	0	0	0	56	0	0	56
OG0000397	0	0	0	0	0	0	0	0	0	56	0	0	56
OG0000398	5	4	4	5	5	5	6	5	4	4	4	4	55
OG0000399	3	3	7	3	3	3	2	5	7	3	5	11	55
OG0000400	5	5	6	5	5	5	5	7	2	3	3	4	55
OG0000401	4	5	6	5	5	6	5	3	1	5	4	6	55
OG0000402	5	5	3	5	5	5	5	7	6	7	2	0	55
OG0000403	10	10	3	5	8	10	9	0	0	0	0	0	55
OG0000404	4	4	6	4	3	3	4	2	13	4	2	6	55
OG0000405	1	5	4	4	4	4	4	2	7	6	4	10	55
OG0000406	1	2	1	2	2	2	3	8	12	8	10	4	55
OG0000407	2	7	7	6	5	6	4	3	3	2	3	7	55
OG0000408	1	1	3	1	1	0	5	0	41	2	0	0	55
OG0000409	0	0	0	0	0	0	0	0	0	0	55	0	55
OG0000410	3	6	6	6	2	5	3	1	2	16	3	1	54
OG0000411	4	6	9	6	7	9	5	0	0	0	1	7	54
OG0000412	4	4	6	4	4	4	5	4	5	2	5	7	54
OG0000413	5	5	6	7	5	5	5	3	2	2	3	6	54
OG0000414	5	4	9	5	4	5	4	2	3	2	4	7	54
OG0000415	4	4	1	7	7	7	10	1	1	0	1	11	54
OG0000416	4	4	3	4	4	4	4	7	4	6	6	4	54
OG0000417	5	5	6	5	5	5	5	3	3	5	3	4	54
OG0000418	4	5	5	4	5	5	4	3	5	6	3	5	54
OG0000419	1	3	1	4	4	4	4	5	4	9	8	7	54
OG0000420	3	4	3	4	4	4	4	4	6	6	4	8	54
OG0000421	4	4	3	5	5	5	6	5	3	5	6	3	54
OG0000422	5	5	9	7	4	6	4	2	2	3	1	6	54
OG0000423	4	4	7	4	4	4	4	4	6	5	3	5	54
OG0000424	1	4	6	5	5	5	5	4	8	4	5	2	54
OG0000425	0	0	0	0	0	0	0	0	2	52	0	0	54
OG0000426	0	0	0	0	0	0	0	0	0	54	0	0	54
OG0000427	4	5	1	4	2	4	16	2	6	2	2	5	53
OG0000428	4	4	7	5	5	5	5	4	2	5	4	3	53
OG0000429	1	1	2	1	1	0	1	10	1	3	30	2	53
OG0000430	4	8	5	5	4	5	3	5	1	0	2	11	53
OG0000431	5	4	5	5	5	5	4	4	6	5	3	2	53
OG0000432	4	4	5	5	4	4	4	3	6	6	4	4	53
OG0000433	4	4	6	5	3	4	4	3	7	4	3	6	53
OG0000434	4	3	3	3	3	3	8	3	7	4	3	9	53
OG0000435	5	4	6	4	4	4	5	2	4	5	2	8	53
OG0000436	2	4	10	4	3	4	3	3	2	5	7	6	53
OG0000437	1	4	9	4	3	4	4	5	2	3	6	8	53
OG0000438	3	2	5	2	2	2	8	5	2	3	7	12	53
OG0000439	1	7	5	8	5	5	5	6	6	1	2	2	53
OG0000440	0	1	0	0	0	0	52	0	0	0	0	0	53
OG0000441	0	0	52	0	0	0	0	1	0	0	0	0	53
OG0000442	0	0	1	3	0	0	49	0	0	0	0	0	53
OG0000443	0	0	0	0	0	0	0	0	0	53	0	0	53
OG0000444	3	3	3	9	3	13	17	1	0	0	0	0	52
OG0000445	3	5	4	5	5	5	5	3	7	4	3	3	52
OG0000446	5	5	0	8	9	8	8	1	1	2	1	4	52
OG0000447	2	5	6	5	5	5	5	3	4	3	3	6	52
OG0000448	5	5	6	5	5	4	4	3	5	2	4	4	52
OG0000449	4	5	7	6	5	5	3	6	0	4	5	2	52
OG0000450	4	6	6	4	3	4	5	1	8	4	3	4	52
OG0000451	5	4	8	5	3	3	5	2	5	4	3	5	52
OG0000452	4	4	7	4	4	4	4	3	1	5	6	6	52
OG0000453	7	5	3	4	2	3	5	11	2	2	3	5	52
OG0000454	5	5	7	5	4	6	5	2	4	3	3	3	52
OG0000455	4	4	9	4	4	3	4	2	6	4	2	6	52
OG0000456	4	4	5	4	4	4	4	12	3	3	2	3	52
OG0000457	3	8	3	5	6	6	4	3	3	2	4	5	52
OG0000458	3	3	9	3	3	3	3	2	8	5	3	7	52
OG0000459	4	7	8	2	2	2	4	3	8	5	2	5	52
OG0000460	5	6	4	6	6	6	3	4	3	3	2	4	52
OG0000461	7	19	0	2	7	11	6	0	0	0	0	0	52
OG0000462	2	2	3	2	2	1	2	5	6	8	17	2	52
OG0000463	1	1	1	0	4	15	30	0	0	0	0	0	52
OG0000464	0	0	0	0	0	0	0	0	1	50	1	0	52
OG0000465	0	0	0	0	0	0	0	0	0	52	0	0	52
OG0000466	7	5	5	5	5	5	8	2	0	2	1	6	51
OG0000467	2	4	4	5	4	4	4	4	2	5	4	9	51
OG0000468	4	4	8	4	4	4	3	1	6	3	5	5	51
OG0000469	6	5	3	4	5	5	5	2	3	2	2	9	51
OG0000470	4	4	6	3	4	4	5	7	2	6	4	2	51
OG0000471	9	7	7	10	5	4	6	0	0	0	0	3	51
OG0000472	4	4	3	5	4	4	4	3	8	6	4	2	51
OG0000473	3	2	1	2	2	2	2	9	5	0	21	2	51
OG0000474	3	4	4	4	4	4	4	5	7	3	3	6	51
OG0000475	6	6	9	3	6	6	8	0	0	0	0	7	51
OG0000476	3	3	7	2	4	3	2	9	7	5	3	3	51
OG0000477	5	5	4	4	5	5	4	3	5	4	3	4	51
OG0000478	3	8	8	5	8	12	2	1	0	0	1	3	51
OG0000479	5	5	4	4	4	4	5	2	4	6	3	5	51
OG0000480	2	4	6	4	4	4	4	3	6	6	3	5	51
OG0000481	4	5	7	4	5	5	5	2	6	2	2	4	51
OG0000482	1	5	7	5	5	4	4	4	3	3	3	7	51
OG0000483	0	0	0	0	0	0	0	51	0	0	0	0	51
OG0000484	0	0	0	0	0	0	0	0	0	51	0	0	51
OG0000485	4	4	4	4	4	4	5	4	4	4	4	5	50
OG0000486	4	3	3	6	4	5	3	5	5	4	4	4	50
OG0000487	3	4	5	4	4	4	4	7	4	5	2	4	50
OG0000488	4	4	5	4	4	4	5	3	4	5	3	5	50
OG0000489	3	5	8	4	4	4	6	3	3	3	4	3	50
OG0000490	3	4	4	4	4	4	4	2	6	6	3	6	50
OG0000491	12	9	8	0	3	6	3	0	0	0	0	9	50
OG0000492	8	10	1	4	2	9	8	0	0	0	0	8	50
OG0000493	3	7	2	2	3	4	3	3	3	4	8	8	50
OG0000494	2	6	3	5	5	7	9	6	1	0	2	4	50
OG0000495	5	8	3	6	6	7	5	1	2	1	1	5	50
OG0000496	4	4	7	3	4	4	5	8	2	2	4	3	50
OG0000497	4	3	4	5	4	4	4	2	4	4	3	9	50
OG0000498	3	3	4	3	3	3	3	7	5	5	4	7	50
OG0000499	2	5	7	5	5	5	5	2	5	4	2	3	50
OG0000500	3	5	5	5	5	5	5	2	4	4	2	5	50
OG0000501	4	5	5	4	4	4	4	3	5	6	3	3	50
OG0000502	1	4	0	0	17	25	1	0	0	0	0	2	50
OG0000503	3	3	9	5	4	4	4	0	0	6	6	6	50
OG0000504	0	0	35	0	0	0	0	3	1	10	1	0	50
OG0000505	0	0	0	0	0	0	0	48	1	0	0	1	50
OG0000506	4	4	6	4	4	4	4	3	4	5	3	4	49
OG0000507	4	4	8	4	4	4	3	2	5	3	3	5	49
OG0000508	7	5	6	6	6	8	3	0	0	0	0	8	49
OG0000509	4	4	11	4	3	4	7	0	0	0	1	11	49
OG0000510	3	3	6	3	3	4	3	4	2	6	8	4	49
OG0000511	8	5	9	2	4	7	6	0	0	0	0	8	49
OG0000512	4	1	1	4	4	0	3	3	18	0	3	8	49
OG0000513	4	4	7	4	4	4	4	2	7	1	2	6	49
OG0000514	4	5	5	3	3	3	3	3	9	4	4	3	49
OG0000515	4	5	4	5	4	4	4	6	1	1	4	7	49
OG0000516	3	4	3	4	4	4	4	3	6	7	2	5	49
OG0000517	1	1	2	1	1	1	2	7	5	5	21	2	49
OG0000518	5	5	5	4	1	4	5	3	6	3	3	5	49
OG0000519	4	4	3	4	3	3	4	6	4	3	6	5	49
OG0000520	6	6	0	4	3	5	4	3	1	1	10	6	49
OG0000521	3	3	4	3	3	3	3	3	6	4	6	8	49
OG0000522	3	4	2	5	5	5	4	4	7	6	1	3	49
OG0000523	4	4	3	6	5	6	2	5	1	4	6	3	49
OG0000524	6	7	5	4	4	6	5	2	2	2	2	4	49
OG0000525	5	5	2	5	5	5	5	3	6	4	1	3	49
OG0000526	4	4	7	4	4	4	4	3	1	5	5	4	49
OG0000527	2	2	3	3	2	3	2	8	3	8	11	2	49
OG0000528	1	6	4	5	4	3	3	2	3	8	4	6	49
OG0000529	0	0	0	0	0	0	0	49	0	0	0	0	49
OG0000530	0	0	0	0	0	0	0	0	0	49	0	0	49
OG0000531	4	4	6	4	4	4	4	3	3	4	2	6	48
OG0000532	4	4	5	5	5	5	5	2	3	3	2	5	48
OG0000533	5	5	4	5	5	5	4	3	4	1	4	3	48
OG0000534	3	3	4	2	3	3	3	5	7	7	7	1	48
OG0000535	5	6	4	5	9	8	7	0	0	0	0	4	48
OG0000536	5	6	5	4	4	6	5	3	5	1	2	2	48
OG0000537	4	5	7	4	4	4	3	3	1	2	5	6	48
OG0000538	4	5	4	2	5	7	10	0	0	0	0	11	48
OG0000539	4	8	0	1	2	0	5	17	10	1	0	0	48
OG0000540	1	2	3	2	1	2	2	6	13	8	7	1	48
OG0000541	4	4	8	4	4	4	4	2	4	6	2	2	48
OG0000542	9	2	3	6	8	11	8	0	0	0	0	1	48
OG0000543	3	1	3	15	3	8	15	0	0	0	0	0	48
OG0000544	4	1	1	4	5	0	6	4	9	0	7	7	48
OG0000545	5	5	2	5	4	5	5	2	2	3	2	8	48
OG0000546	1	6	1	3	1	3	1	7	1	8	14	2	48
OG0000547	5	5	5	6	2	5	5	4	2	3	1	5	48
OG0000548	4	4	7	4	4	4	4	2	6	2	2	5	48
OG0000549	4	4	4	4	4	4	4	3	6	3	3	5	48
OG0000550	3	4	7	4	4	4	4	2	2	5	1	8	48
OG0000551	5	6	4	4	4	4	4	3	3	4	4	3	48
OG0000552	3	4	6	4	4	4	4	4	3	4	3	5	48
OG0000553	3	3	5	3	3	3	3	3	12	5	4	1	48
OG0000554	6	8	2	2	5	5	3	5	2	3	1	6	48
OG0000555	2	3	12	2	3	3	4	6	1	4	3	5	48
OG0000556	3	4	8	3	3	4	2	4	8	3	2	4	48
OG0000557	5	4	8	5	4	4	3	3	4	3	3	2	48
OG0000558	4	5	6	4	4	6	4	3	4	3	2	3	48
OG0000559	6	4	9	3	5	6	6	2	0	3	0	4	48
OG0000560	1	2	2	2	2	2	2	3	7	3	19	3	48
OG0000561	0	1	0	0	0	0	0	0	47	0	0	0	48
OG0000562	0	2	0	0	0	1	0	0	16	15	0	14	48
OG0000563	0	0	0	1	0	1	0	1	40	5	0	0	48
OG0000564	0	0	0	1	0	0	0	0	0	47	0	0	48
OG0000565	0	0	0	0	0	0	0	0	0	48	0	0	48
OG0000566	4	5	6	5	3	3	4	1	5	3	3	5	47
OG0000567	4	4	3	6	4	4	3	4	4	4	3	4	47
OG0000568	7	3	1	7	8	2	3	1	0	0	3	12	47
OG0000569	5	6	9	5	3	3	5	1	0	2	1	7	47
OG0000570	4	4	7	4	4	4	5	2	2	2	2	7	47
OG0000571	5	5	5	4	5	5	5	3	3	1	3	3	47
OG0000572	3	3	2	3	2	3	2	11	7	2	5	4	47
OG0000573	6	5	6	3	3	3	3	2	6	5	2	3	47
OG0000574	1	1	1	1	1	1	1	6	6	2	25	1	47
OG0000575	2	4	7	3	3	4	3	4	4	4	3	6	47
OG0000576	2	4	8	4	4	4	4	2	3	8	2	2	47
OG0000577	4	4	7	4	4	4	4	3	1	5	3	4	47
OG0000578	3	4	7	4	4	4	3	1	4	4	3	6	47
OG0000579	2	3	5	3	2	3	3	4	11	3	4	4	47
OG0000580	4	4	7	4	4	4	4	2	4	2	2	6	47
OG0000581	2	4	6	4	4	4	4	3	6	4	2	4	47
OG0000582	1	1	1	1	1	1	1	3	7	16	12	2	47
OG0000583	1	4	6	3	1	4	4	3	7	6	4	4	47
OG0000584	1	0	0	1	1	1	1	9	1	26	6	0	47
OG0000585	0	0	35	0	0	1	0	2	2	7	0	0	47
OG0000586	0	0	0	0	0	0	0	1	0	46	0	0	47
OG0000587	4	35	1	3	2	0	0	0	0	1	0	0	46
OG0000588	4	4	6	3	4	4	4	5	0	1	6	5	46
OG0000589	5	4	3	4	3	6	2	3	4	4	2	6	46
OG0000590	4	3	8	4	3	4	4	2	5	3	3	3	46
OG0000591	4	5	1	5	4	4	4	3	3	2	2	9	46
OG0000592	3	5	4	5	4	4	3	2	7	3	5	1	46
OG0000593	4	4	5	5	4	4	2	3	2	5	3	5	46
OG0000594	2	4	5	4	3	4	4	2	4	4	4	6	46
OG0000595	3	4	6	4	4	4	5	2	6	3	2	3	46
OG0000596	4	4	6	4	4	4	4	3	2	5	2	4	46
OG0000597	4	4	4	4	5	5	3	3	5	4	2	3	46
OG0000598	2	2	3	3	2	2	4	6	2	3	14	3	46
OG0000599	3	3	3	2	2	2	1	1	5	2	16	6	46
OG0000600	4	4	3	5	4	4	4	5	4	3	2	4	46
OG0000601	6	4	1	5	10	15	3	0	0	0	0	2	46
OG0000602	3	4	1	3	4	4	4	3	2	7	4	7	46
OG0000603	2	3	4	3	3	3	3	4	8	5	5	3	46
OG0000604	5	5	4	5	4	4	5	2	3	2	2	5	46
OG0000605	4	4	7	4	4	4	3	3	2	5	3	3	46
OG0000606	2	4	4	3	1	5	5	3	8	4	4	3	46
OG0000607	3	3	4	3	3	3	3	3	5	5	4	7	46
OG0000608	3	3	8	3	4	4	3	3	3	2	7	3	46
OG0000609	6	7	3	3	6	5	2	4	2	1	5	2	46
OG0000610	4	4	9	4	4	4	4	3	3	1	3	3	46
OG0000611	2	5	4	4	4	4	5	3	0	2	5	8	46
OG0000612	1	4	5	4	3	4	4	4	4	5	4	4	46
OG0000613	4	4	7	3	4	4	3	2	5	3	2	5	46
OG0000614	2	1	0	4	1	0	1	11	25	1	0	0	46
OG0000615	0	0	0	0	0	0	0	44	0	1	1	0	46
OG0000616	0	0	0	0	0	0	0	6	23	8	9	0	46
OG0000617	0	0	0	0	0	0	0	0	3	41	2	0	46
OG0000618	0	0	0	0	0	0	0	0	0	46	0	0	46
OG0000619	0	0	0	0	0	0	0	0	0	0	46	0	46
OG0000620	3	4	7	4	4	4	4	1	5	3	2	4	45
OG0000621	3	3	2	3	3	4	3	2	8	6	4	4	45
OG0000622	4	4	3	4	4	4	4	4	5	1	3	5	45
OG0000623	3	3	5	3	4	4	3	3	7	5	3	2	45
OG0000624	4	4	6	4	4	3	4	1	4	3	1	7	45
OG0000625	3	4	1	4	4	4	4	4	4	5	3	5	45
OG0000626	4	4	7	4	4	4	4	1	2	1	2	8	45
OG0000627	2	4	7	4	4	4	4	2	5	2	2	5	45
OG0000628	4	4	2	4	2	4	3	4	3	4	3	8	45
OG0000629	2	4	3	4	4	4	4	4	3	5	4	4	45
OG0000630	1	3	3	4	2	4	3	5	5	6	4	5	45
OG0000631	1	1	1	1	1	1	1	36	0	0	1	1	45
OG0000632	3	4	4	4	4	4	5	2	4	3	2	6	45
OG0000633	3	3	3	4	4	4	3	4	4	2	8	3	45
OG0000634	3	3	6	3	3	3	3	3	7	3	4	4	45
OG0000635	4	4	2	5	3	5	4	3	6	3	2	4	45
OG0000636	2	3	1	3	4	5	3	2	7	3	2	10	45
OG0000637	4	4	6	4	3	4	0	2	4	5	4	5	45
OG0000638	4	3	4	4	4	4	4	3	5	2	4	4	45
OG0000639	3	3	7	3	4	4	4	1	5	3	2	6	45
OG0000640	2	1	1	3	10	16	8	0	0	0	0	4	45
OG0000641	2	4	3	4	6	7	5	2	3	1	3	5	45
OG0000642	0	0	45	0	0	0	0	0	0	0	0	0	45
OG0000643	0	0	0	1	0	1	0	16	3	12	10	2	45
OG0000644	0	0	0	0	0	0	0	43	1	1	0	0	45
OG0000645	0	0	0	0	0	0	0	0	0	45	0	0	45
OG0000646	0	0	0	0	0	0	0	0	0	45	0	0	45
OG0000647	0	0	0	0	0	0	0	0	0	45	0	0	45
OG0000648	4	4	4	4	4	4	3	2	6	2	2	5	44
OG0000649	13	6	2	6	4	5	6	0	0	0	0	2	44
OG0000650	3	5	4	4	4	4	4	2	4	3	2	5	44
OG0000651	1	1	3	4	1	1	0	6	5	4	14	4	44
OG0000652	4	4	4	3	4	4	4	3	4	5	2	3	44
OG0000653	4	3	4	3	3	3	3	3	4	4	4	6	44
OG0000654	4	3	1	3	3	3	3	6	4	3	4	7	44
OG0000655	6	13	1	1	6	9	8	0	0	0	0	0	44
OG0000656	3	3	5	4	3	3	4	2	5	3	4	5	44
OG0000657	3	4	4	4	4	4	4	3	5	4	2	3	44
OG0000658	3	4	2	3	4	6	3	7	2	3	3	4	44
OG0000659	3	3	8	3	3	3	3	4	5	3	2	4	44
OG0000660	4	4	4	4	4	4	4	2	5	2	2	5	44
OG0000661	3	4	4	4	4	4	4	1	5	2	4	5	44
OG0000662	3	5	5	4	3	3	4	2	3	4	3	5	44
OG0000663	4	3	3	3	4	5	3	6	4	3	3	3	44
OG0000664	4	11	6	2	2	3	2	1	1	0	0	12	44
OG0000665	5	3	5	4	5	5	5	2	2	4	2	2	44
OG0000666	4	10	3	4	8	11	4	0	0	0	0	0	44
OG0000667	4	4	7	4	4	4	4	2	3	3	3	2	44
OG0000668	3	3	4	3	3	3	3	5	6	5	3	3	44
OG0000669	3	2	3	4	2	2	9	5	0	1	0	13	44
OG0000670	1	1	1	1	1	1	0	5	4	4	23	2	44
OG0000671	4	4	5	4	4	4	7	2	1	3	1	5	44
OG0000672	2	3	3	3	2	3	4	3	3	5	4	9	44
OG0000673	1	5	5	5	4	4	3	2	6	3	2	4	44
OG0000674	3	3	7	3	3	4	3	2	2	4	7	3	44
OG0000675	0	4	4	4	3	5	2	3	5	7	4	3	44
OG0000676	0	0	0	0	0	0	0	6	5	8	25	0	44
OG0000677	0	0	0	0	0	0	0	44	0	0	0	0	44
OG0000678	0	0	0	0	0	0	0	0	0	44	0	0	44
OG0000679	0	0	0	0	0	0	0	0	0	44	0	0	44
OG0000680	5	5	6	6	6	8	6	0	0	0	0	1	43
OG0000681	2	5	4	2	3	3	4	5	4	2	8	1	43
OG0000682	4	4	3	4	4	4	4	2	5	3	1	5	43
OG0000683	5	4	2	4	5	6	2	2	4	5	0	4	43
OG0000684	2	4	8	6	1	4	4	2	1	2	3	6	43
OG0000685	4	2	6	10	3	6	2	1	2	1	1	5	43
OG0000686	3	2	1	3	3	3	2	1	2	5	15	3	43
OG0000687	2	4	3	4	4	4	4	4	4	5	0	5	43
OG0000688	2	5	7	4	5	6	2	0	0	0	0	12	43
OG0000689	4	4	5	4	4	4	2	4	3	4	3	2	43
OG0000690	3	3	4	3	3	3	3	3	4	3	3	8	43
OG0000691	3	3	4	3	3	3	3	4	5	5	4	3	43
OG0000692	4	4	5	4	3	3	4	1	4	4	2	5	43
OG0000693	3	3	13	3	3	3	4	2	0	2	3	4	43
OG0000694	2	4	1	1	2	3	3	1	2	9	2	13	43
OG0000695	5	5	6	5	3	5	3	2	2	2	2	3	43
OG0000696	2	3	4	3	3	4	3	4	6	3	6	2	43
OG0000697	3	3	7	4	4	4	4	2	1	3	2	6	43
OG0000698	5	5	4	2	5	4	4	2	1	2	1	8	43
OG0000699	2	2	2	3	3	3	3	3	7	9	3	3	43
OG0000700	2	5	6	3	4	4	3	3	2	2	1	8	43
OG0000701	4	4	2	4	4	4	4	2	5	3	2	5	43
OG0000702	2	2	2	2	2	2	2	9	7	5	5	3	43
OG0000703	3	4	8	5	5	5	4	2	1	4	1	1	43
OG0000704	4	4	6	4	4	4	4	2	2	3	2	4	43
OG0000705	3	4	4	5	4	4	3	2	3	3	3	5	43
OG0000706	3	3	5	3	3	3	3	7	4	1	4	4	43
OG0000707	2	2	2	2	2	2	2	10	6	2	10	1	43
OG0000708	2	1	4	2	2	2	3	3	9	7	7	1	43
OG0000709	3	5	3	2	3	3	2	4	5	6	3	4	43
OG0000710	3	3	5	4	3	3	4	3	4	2	6	3	43
OG0000711	2	6	4	7	3	4	4	1	2	2	1	7	43
OG0000712	4	4	5	4	4	4	4	3	2	2	1	6	43
OG0000713	5	4	6	1	2	3	4	2	7	4	2	3	43
OG0000714	4	4	4	4	4	4	3	2	6	2	2	4	43
OG0000715	4	4	6	6	3	3	5	2	0	2	1	7	43
OG0000716	2	2	5	2	2	2	2	3	9	8	3	3	43
OG0000717	2	4	5	4	5	4	4	2	2	4	2	5	43
OG0000718	3	3	5	3	3	3	3	4	6	2	4	4	43
OG0000719	0	1	0	11	2	5	18	0	0	0	0	6	43
OG0000720	0	0	0	0	0	0	0	43	0	0	0	0	43
OG0000721	0	0	0	0	0	0	0	0	0	43	0	0	43
OG0000722	0	0	0	0	0	0	0	0	0	43	0	0	43
OG0000723	0	0	0	0	0	0	0	0	0	43	0	0	43
OG0000724	0	0	0	0	0	0	0	0	0	43	0	0	43
OG0000725	0	0	0	0	0	0	0	0	0	0	43	0	43
OG0000726	11	5	1	2	5	6	5	0	0	0	0	7	42
OG0000727	3	3	6	3	4	3	4	1	2	5	2	6	42
OG0000728	2	4	8	2	3	3	14	0	0	0	0	6	42
OG0000729	4	4	3	4	4	4	4	3	3	4	3	2	42
OG0000730	2	2	3	2	3	4	2	6	2	5	7	4	42
OG0000731	4	3	5	3	4	3	1	5	3	3	6	2	42
OG0000732	2	2	1	2	2	2	2	6	5	8	8	2	42
OG0000733	3	4	5	4	3	3	3	2	4	5	2	4	42
OG0000734	2	2	5	5	5	5	4	1	3	3	1	6	42
OG0000735	2	3	0	3	1	1	1	4	3	5	16	3	42
OG0000736	2	3	5	3	3	3	3	3	5	1	9	2	42
OG0000737	4	4	4	5	5	5	4	1	2	2	2	4	42
OG0000738	4	4	3	4	4	4	3	2	5	3	2	4	42
OG0000739	4	4	3	4	4	4	4	3	5	3	3	1	42
OG0000740	3	3	5	4	3	4	5	3	4	2	5	1	42
OG0000741	3	3	5	3	3	3	3	3	7	3	3	3	42
OG0000742	3	3	3	3	3	3	3	3	6	5	3	4	42
OG0000743	4	4	2	4	4	4	3	4	4	3	2	4	42
OG0000744	2	4	3	1	5	6	6	2	0	4	3	6	42
OG0000745	5	3	1	5	3	5	3	0	0	0	0	17	42
OG0000746	1	4	3	4	6	5	2	6	2	3	1	5	42
OG0000747	4	4	2	4	4	4	4	2	3	3	5	3	42
OG0000748	7	5	9	7	4	4	6	0	0	0	0	0	42
OG0000749	1	2	4	3	2	2	2	3	7	2	5	9	42
OG0000750	7	6	2	4	5	5	3	2	2	1	2	3	42
OG0000751	4	4	3	4	3	4	4	2	1	2	2	9	42
OG0000752	3	3	5	2	4	5	4	3	3	2	3	5	42
OG0000753	4	4	5	4	4	4	4	2	5	2	2	2	42
OG0000754	3	3	7	3	3	3	3	3	6	4	3	1	42
OG0000755	3	3	2	4	4	5	4	2	6	3	3	3	42
OG0000756	1	5	5	2	5	5	7	1	1	1	2	7	42
OG0000757	3	3	8	3	3	3	3	1	2	6	1	6	42
OG0000758	4	4	7	4	2	2	3	3	1	2	8	2	42
OG0000759	1	5	5	4	5	5	4	3	3	3	2	2	42
OG0000760	2	5	0	9	6	6	4	1	1	0	0	8	42
OG0000761	2	3	2	3	1	4	4	8	1	5	5	4	42
OG0000762	2	2	4	2	3	5	11	0	3	3	1	6	42
OG0000763	4	9	5	4	4	6	3	0	0	0	1	6	42
OG0000764	1	1	3	3	0	0	1	4	0	2	27	0	42
OG0000765	0	2	23	0	0	0	0	7	2	8	0	0	42
OG0000766	0	0	20	0	0	0	0	7	1	14	0	0	42
OG0000767	0	0	0	0	0	0	0	42	0	0	0	0	42
OG0000768	0	0	0	0	0	0	0	42	0	0	0	0	42
OG0000769	0	0	0	0	0	0	0	19	4	4	15	0	42
OG0000770	0	0	0	0	0	0	0	0	3	39	0	0	42
OG0000771	3	4	3	3	5	5	3	2	3	3	2	5	41
OG0000772	4	5	5	1	2	2	5	4	0	5	3	5	41
OG0000773	4	4	4	4	4	4	6	2	1	3	2	3	41
OG0000774	3	6	0	4	4	4	5	5	3	1	2	4	41
OG0000775	4	4	7	4	4	4	3	2	1	2	2	4	41
OG0000776	5	4	5	5	2	4	4	3	1	2	2	4	41
OG0000777	4	3	5	4	3	3	3	2	5	1	5	3	41
OG0000778	3	3	3	3	4	3	3	4	8	3	3	1	41
OG0000779	4	4	4	4	4	4	3	2	5	4	2	1	41
OG0000780	3	3	6	3	3	3	3	2	3	3	4	5	41
OG0000781	4	3	2	4	4	4	5	4	2	3	3	3	41
OG0000782	4	6	2	5	3	4	4	0	0	0	0	13	41
OG0000783	4	3	4	3	3	3	4	4	1	4	4	4	41
OG0000784	2	3	4	3	3	3	3	2	3	2	4	9	41
OG0000785	3	3	8	7	2	5	5	0	0	1	0	7	41
OG0000786	8	4	2	19	4	1	0	0	0	0	0	3	41
OG0000787	2	3	1	3	3	3	2	3	7	8	4	2	41
OG0000788	10	3	1	4	4	10	9	0	0	0	0	0	41
OG0000789	3	4	5	4	4	4	4	2	4	3	2	2	41
OG0000790	4	4	3	3	4	4	3	2	4	3	2	5	41
OG0000791	4	5	4	5	5	4	5	0	2	0	1	6	41
OG0000792	3	3	4	3	3	3	3	2	6	4	4	3	41
OG0000793	3	3	6	4	4	4	3	2	1	5	3	3	41
OG0000794	4	3	5	3	3	3	3	3	4	2	5	3	41
OG0000795	3	3	3	3	3	3	3	2	4	6	2	6	41
OG0000796	4	4	5	3	3	4	3	7	1	2	2	3	41
OG0000797	4	5	3	5	5	5	3	3	2	2	1	3	41
OG0000798	2	4	1	4	4	4	2	1	4	6	3	6	41
OG0000799	2	3	5	3	3	3	3	2	4	3	2	8	41
OG0000800	3	3	4	3	3	3	3	2	8	4	3	2	41
OG0000801	4	4	2	4	3	4	4	3	2	3	3	5	41
OG0000802	3	3	3	3	4	5	3	1	4	3	3	6	41
OG0000803	3	3	5	3	3	3	3	2	8	2	2	4	41
OG0000804	2	2	4	2	1	2	2	5	7	4	3	7	41
OG0000805	4	4	4	4	4	4	5	3	4	0	2	3	41
OG0000806	2	2	5	2	2	2	2	2	4	4	11	3	41
OG0000807	1	4	6	4	4	4	4	2	3	3	2	4	41
OG0000808	4	4	4	4	4	4	3	3	5	3	2	1	41
OG0000809	1	1	2	1	1	1	2	18	0	7	5	2	41
OG0000810	3	3	5	6	2	4	3	3	1	3	1	7	41
OG0000811	2	3	3	3	3	3	4	3	2	1	1	13	41
OG0000812	4	5	1	4	4	4	4	4	3	2	2	4	41
OG0000813	1	9	7	5	4	4	3	1	1	1	1	4	41
OG0000814	0	0	2	0	0	0	0	5	11	21	0	2	41
OG0000815	0	0	0	0	0	0	0	1	0	40	0	0	41
OG0000816	0	0	0	0	0	0	0	0	0	41	0	0	41
OG0000817	0	0	0	0	0	0	0	0	0	41	0	0	41
OG0000818	0	0	0	0	0	0	0	0	0	41	0	0	41
OG0000819	4	4	6	4	4	4	4	2	3	1	2	2	40
OG0000820	2	3	6	4	3	4	4	2	2	4	2	4	40
OG0000821	1	1	2	1	1	1	1	7	12	7	5	1	40
OG0000822	3	4	4	3	3	3	3	2	1	5	2	7	40
OG0000823	3	3	7	3	3	3	3	1	5	1	4	4	40
OG0000824	2	3	1	3	2	5	3	1	6	1	4	9	40
OG0000825	2	3	3	3	3	3	3	3	4	6	3	4	40
OG0000826	3	3	4	3	3	3	3	3	3	3	3	6	40
OG0000827	3	3	5	3	3	3	2	2	6	2	2	6	40
OG0000828	3	4	3	2	8	3	1	3	0	0	4	9	40
OG0000829	4	4	3	4	4	4	4	2	3	2	2	4	40
OG0000830	4	3	4	4	3	3	4	2	4	3	3	3	40
OG0000831	3	3	5	3	3	3	3	3	2	4	3	5	40
OG0000832	4	4	2	4	4	4	4	2	2	3	3	4	40
OG0000833	3	2	3	3	2	2	2	3	7	6	2	5	40
OG0000834	4	6	1	3	5	6	3	1	2	0	1	8	40
OG0000835	4	3	4	3	4	4	2	2	4	3	2	5	40
OG0000836	2	3	5	2	2	2	2	5	6	5	4	2	40
OG0000837	2	3	3	3	3	3	3	3	6	4	4	3	40
OG0000838	3	4	4	4	4	4	3	2	4	3	1	4	40
OG0000839	3	4	3	4	4	4	4	2	3	2	2	5	40
OG0000840	3	6	7	4	3	4	3	1	1	1	1	6	40
OG0000841	8	6	7	6	4	5	2	0	0	0	0	2	40
OG0000842	2	4	1	3	3	3	2	3	7	6	3	3	40
OG0000843	4	3	7	2	4	3	4	2	1	2	4	4	40
OG0000844	3	5	5	3	3	3	4	3	3	1	3	4	40
OG0000845	3	1	0	1	1	2	0	0	15	8	1	8	40
OG0000846	4	4	1	4	4	4	4	2	3	2	3	5	40
OG0000847	3	3	5	7	2	2	3	2	4	3	4	2	40
OG0000848	4	4	5	4	4	4	4	2	0	3	2	4	40
OG0000849	4	4	3	3	3	4	2	2	4	3	4	4	40
OG0000850	3	3	5	3	3	3	3	2	4	3	1	7	40
OG0000851	3	3	3	3	3	3	3	3	6	4	3	3	40
OG0000852	1	6	6	5	3	3	12	0	0	0	1	3	40
OG0000853	2	4	2	24	0	1	2	0	0	0	0	5	40
OG0000854	3	3	3	4	3	3	3	4	6	3	2	3	40
OG0000855	1	2	2	1	2	2	0	7	8	5	6	4	40
OG0000856	4	4	2	4	4	4	4	3	1	3	4	3	40
OG0000857	3	3	5	3	3	3	3	1	8	3	3	2	40
OG0000858	3	4	5	3	3	4	3	3	4	4	2	2	40
OG0000859	1	1	3	1	1	1	1	7	8	4	11	1	40
OG0000860	3	3	5	3	3	3	3	4	4	3	2	4	40
OG0000861	1	4	5	4	4	5	4	2	3	2	3	3	40
OG0000862	1	2	1	3	2	2	2	7	4	7	4	5	40
OG0000863	1	2	7	2	2	2	2	13	3	3	1	2	40
OG0000864	2	3	5	3	3	4	4	5	1	2	4	4	40
OG0000865	2	0	2	1	2	2	31	0	0	0	0	0	40
OG0000866	0	0	0	0	0	0	40	0	0	0	0	0	40
OG0000867	0	0	0	0	0	0	0	0	2	37	1	0	40
OG0000868	0	0	0	0	0	0	0	0	0	40	0	0	40
OG0000869	0	0	0	0	0	0	0	0	0	40	0	0	40
OG0000870	0	0	0	0	0	0	0	0	0	0	40	0	40
OG0000871	3	3	3	3	4	4	3	3	4	5	3	1	39
OG0000872	2	2	1	1	1	2	0	15	10	0	5	0	39
OG0000873	3	3	4	3	3	3	3	4	4	4	3	2	39
OG0000874	1	3	4	3	3	3	3	2	7	2	2	6	39
OG0000875	4	4	5	4	4	4	4	1	1	2	2	4	39
OG0000876	3	3	5	3	3	3	3	2	4	1	5	4	39
OG0000877	2	2	2	2	2	2	2	5	4	11	3	2	39
OG0000878	3	3	4	3	3	3	3	3	2	5	3	4	39
OG0000879	3	3	4	3	3	3	3	2	2	4	3	6	39
OG0000880	2	3	7	3	2	2	3	3	4	2	3	5	39
OG0000881	6	1	1	4	7	10	0	0	0	0	0	10	39
OG0000882	3	3	5	4	3	3	5	3	3	2	3	2	39
OG0000883	4	3	3	3	3	3	3	3	2	3	2	7	39
OG0000884	2	4	5	4	4	4	3	2	2	2	3	4	39
OG0000885	3	3	4	3	3	3	3	2	3	3	2	7	39
OG0000886	3	3	8	3	3	3	3	2	6	1	2	2	39
OG0000887	2	2	5	2	2	2	2	3	8	6	3	2	39
OG0000888	3	3	1	3	3	3	3	3	5	4	3	5	39
OG0000889	4	3	5	3	3	3	3	2	2	3	2	6	39
OG0000890	2	2	6	2	2	2	2	1	3	10	3	4	39
OG0000891	3	5	4	5	4	6	3	1	1	1	3	3	39
OG0000892	3	4	5	4	3	4	4	1	3	2	2	4	39
OG0000893	3	3	4	3	2	3	3	4	2	3	4	5	39
OG0000894	3	3	5	4	4	4	3	3	3	0	3	4	39
OG0000895	3	3	6	3	3	3	3	3	1	3	3	5	39
OG0000896	4	4	3	4	3	3	2	3	3	4	3	3	39
OG0000897	2	1	1	2	3	3	1	5	8	5	5	3	39
OG0000898	3	3	6	3	2	4	3	3	5	3	2	2	39
OG0000899	2	7	10	3	5	6	5	0	0	0	0	1	39
OG0000900	3	3	6	3	3	3	3	4	1	2	3	5	39
OG0000901	3	3	5	3	3	3	3	2	3	4	2	5	39
OG0000902	6	4	1	7	5	6	2	4	0	0	0	4	39
OG0000903	3	4	2	4	4	5	5	1	1	3	3	4	39
OG0000904	2	3	5	3	3	3	3	4	3	4	2	4	39
OG0000905	3	4	6	2	3	3	4	1	2	5	1	5	39
OG0000906	2	2	2	2	2	2	2	5	8	3	6	3	39
OG0000907	3	4	3	4	1	4	3	3	3	5	2	4	39
OG0000908	4	4	7	3	3	3	3	1	2	4	2	3	39
OG0000909	2	2	3	3	2	3	2	4	6	4	7	1	39
OG0000910	2	3	4	3	3	3	3	2	4	2	6	4	39
OG0000911	4	4	2	4	3	3	3	3	5	1	3	4	39
OG0000912	3	2	6	3	6	6	2	0	0	0	0	11	39
OG0000913	3	3	6	2	3	3	3	4	0	3	4	5	39
OG0000914	3	3	2	3	3	3	3	4	5	5	3	2	39
OG0000915	3	7	6	4	3	3	3	1	0	2	1	6	39
OG0000916	4	4	2	5	3	4	6	1	1	1	2	6	39
OG0000917	1	1	1	1	1	1	1	8	7	8	8	1	39
OG0000918	4	3	3	3	3	3	2	3	9	3	1	2	39
OG0000919	5	8	0	3	3	7	13	0	0	0	0	0	39
OG0000920	4	5	3	3	4	4	3	4	2	3	2	2	39
OG0000921	4	4	5	3	3	4	4	2	2	3	3	2	39
OG0000922	3	3	4	4	1	1	2	1	12	0	3	5	39
OG0000923	3	3	7	3	3	3	3	1	4	1	2	6	39
OG0000924	3	3	4	3	3	3	3	3	4	4	3	3	39
OG0000925	3	4	4	3	3	4	3	3	2	4	3	3	39
OG0000926	2	4	3	4	4	4	4	2	2	2	1	7	39
OG0000927	3	3	2	3	3	3	3	3	6	5	3	2	39
OG0000928	2	2	5	3	2	2	2	3	7	4	3	4	39
OG0000929	1	5	8	1	2	2	4	5	1	3	3	4	39
OG0000930	0	0	39	0	0	0	0	0	0	0	0	0	39
OG0000931	0	0	39	0	0	0	0	0	0	0	0	0	39
OG0000932	0	0	0	1	3	33	1	0	0	0	0	1	39
OG0000933	0	0	0	0	0	0	0	39	0	0	0	0	39
OG0000934	0	0	0	0	0	0	0	39	0	0	0	0	39
OG0000935	0	0	0	0	0	0	0	0	0	39	0	0	39
OG0000936	0	0	0	0	0	0	0	0	0	39	0	0	39
OG0000937	3	3	0	3	3	5	3	7	3	1	1	6	38
OG0000938	3	4	2	5	2	2	4	2	2	5	4	3	38
OG0000939	4	4	5	3	3	3	3	1	2	1	2	7	38
OG0000940	2	4	5	6	3	3	3	1	2	1	1	7	38
OG0000941	2	3	4	3	3	3	2	2	4	9	1	2	38
OG0000942	3	3	5	3	3	3	3	2	6	2	3	2	38
OG0000943	3	3	4	4	3	3	3	2	4	3	3	3	38
OG0000944	2	3	5	4	3	3	3	2	4	3	2	4	38
OG0000945	3	3	3	3	3	3	3	4	4	4	3	2	38
OG0000946	3	3	2	3	2	2	3	3	3	1	8	5	38
OG0000947	2	4	6	4	3	3	4	1	0	2	0	9	38
OG0000948	3	3	4	3	3	3	3	2	3	2	2	7	38
OG0000949	2	3	6	3	3	3	3	2	1	1	5	6	38
OG0000950	4	3	5	3	1	2	1	7	1	2	6	3	38
OG0000951	2	5	7	5	2	2	6	0	0	0	0	9	38
OG0000952	3	3	3	3	3	3	4	2	3	4	2	5	38
OG0000953	3	3	5	3	3	3	3	2	3	3	2	5	38
OG0000954	3	3	3	3	3	3	3	2	4	4	2	5	38
OG0000955	3	3	3	4	3	3	3	2	5	3	2	4	38
OG0000956	2	3	6	2	2	2	2	2	4	4	7	2	38
OG0000957	2	3	3	3	3	3	3	3	5	4	3	3	38
OG0000958	1	3	4	3	2	3	3	5	6	4	2	2	38
OG0000959	3	3	4	4	3	3	3	1	3	2	1	8	38
OG0000960	3	3	4	3	3	3	3	2	6	3	2	3	38
OG0000961	3	3	6	3	3	3	3	3	2	3	3	3	38
OG0000962	3	2	3	2	2	3	1	6	3	2	8	3	38
OG0000963	3	3	6	3	3	3	3	2	3	1	2	6	38
OG0000964	3	3	5	4	4	4	2	3	1	3	2	4	38
OG0000965	4	4	3	3	4	4	4	2	3	2	2	3	38
OG0000966	3	4	6	4	4	4	4	1	2	1	1	4	38
OG0000967	1	1	2	1	1	1	1	2	4	21	2	1	38
OG0000968	4	4	6	4	3	3	4	2	2	2	2	2	38
OG0000969	3	3	4	3	3	3	3	2	0	2	8	4	38
OG0000970	3	3	3	3	3	3	5	1	1	2	1	10	38
OG0000971	3	3	6	3	3	3	3	2	3	4	3	2	38
OG0000972	3	3	3	3	3	2	3	1	5	4	3	5	38
OG0000973	3	3	3	4	2	4	3	2	5	3	3	3	38
OG0000974	1	3	7	3	3	3	4	1	5	3	3	2	38
OG0000975	3	3	1	3	3	3	4	5	5	2	2	4	38
OG0000976	2	3	6	3	3	3	3	2	6	2	2	3	38
OG0000977	3	3	3	3	3	3	3	1	4	5	2	5	38
OG0000978	1	2	5	2	2	2	2	2	5	8	3	4	38
OG0000979	2	3	1	3	3	4	3	3	5	2	2	7	38
OG0000980	4	4	0	4	5	5	4	2	0	4	0	6	38
OG0000981	2	3	4	3	3	3	3	2	6	3	3	3	38
OG0000982	3	4	4	4	4	4	4	2	1	3	2	3	38
OG0000983	0	3	4	3	1	2	2	2	8	4	1	8	38
OG0000984	0	3	6	3	3	3	3	3	1	4	2	7	38
OG0000985	0	0	0	34	0	4	0	0	0	0	0	0	38
OG0000986	0	0	0	0	0	0	0	4	6	24	4	0	38
OG0000987	0	0	0	0	0	0	0	0	38	0	0	0	38
OG0000988	0	0	0	0	0	0	0	0	38	0	0	0	38
OG0000989	0	0	0	0	0	0	0	0	0	38	0	0	38
OG0000990	0	0	0	0	0	0	0	0	0	38	0	0	38
OG0000991	5	8	6	4	3	4	7	0	0	0	0	0	37
OG0000992	3	3	5	3	3	3	3	2	3	2	3	4	37
OG0000993	3	3	2	3	3	3	4	3	5	1	4	3	37
OG0000994	3	2	3	3	2	3	2	3	5	5	3	3	37
OG0000995	2	2	2	2	2	2	2	4	2	4	11	2	37
OG0000996	4	4	4	2	3	2	4	3	4	1	4	2	37
OG0000997	3	4	5	5	4	4	3	0	2	2	1	4	37
OG0000998	4	3	5	3	3	3	3	2	0	4	3	4	37
OG0000999	2	6	12	4	3	5	3	0	0	0	0	2	37
OG0001000	3	3	3	3	3	3	3	2	5	3	2	4	37
OG0001001	2	5	5	4	3	4	4	3	2	2	1	2	37
OG0001002	3	3	3	3	3	3	3	2	4	4	2	4	37
OG0001003	2	2	1	3	1	3	1	6	7	1	7	3	37
OG0001004	3	3	5	2	3	3	4	3	2	2	3	4	37
OG0001005	3	3	2	3	3	3	3	1	3	2	2	9	37
OG0001006	4	4	4	4	4	4	4	2	3	1	2	1	37
OG0001007	3	3	4	3	3	3	2	5	1	2	6	2	37
OG0001008	3	3	3	3	4	5	4	1	1	3	3	4	37
OG0001009	4	3	3	1	4	4	3	3	1	4	3	4	37
OG0001010	3	3	4	3	3	3	3	3	2	2	3	5	37
OG0001011	3	2	3	3	3	5	2	1	2	7	4	2	37
OG0001012	3	3	3	4	4	4	3	1	2	3	2	5	37
OG0001013	4	4	3	4	4	4	3	2	4	2	2	1	37
OG0001014	3	3	4	3	3	3	3	2	3	2	2	6	37
OG0001015	2	2	5	2	2	3	3	3	2	3	6	4	37
OG0001016	3	3	2	3	3	3	3	3	5	3	2	4	37
OG0001017	3	4	4	3	3	3	4	2	3	3	3	2	37
OG0001018	2	3	3	4	3	3	4	3	4	3	3	2	37
OG0001019	3	4	4	4	2	4	4	3	2	2	1	4	37
OG0001020	3	3	2	4	3	3	3	3	4	1	3	5	37
OG0001021	2	3	4	5	4	4	3	2	2	2	1	5	37
OG0001022	3	3	3	3	3	3	3	2	6	3	2	3	37
OG0001023	2	3	5	3	3	3	3	4	4	1	3	3	37
OG0001024	3	3	6	3	3	3	3	1	3	4	1	4	37
OG0001025	3	3	4	3	4	3	2	2	5	3	2	3	37
OG0001026	4	9	7	1	4	5	3	0	0	0	0	4	37
OG0001027	2	3	2	3	4	3	3	3	5	3	2	4	37
OG0001028	2	2	3	2	2	2	2	4	10	4	3	1	37
OG0001029	2	4	5	3	3	3	3	1	3	3	1	6	37
OG0001030	4	4	4	4	4	4	3	2	1	2	2	3	37
OG0001031	2	2	8	2	2	2	2	2	4	4	2	5	37
OG0001032	3	3	4	4	3	3	3	6	1	2	2	3	37
OG0001033	3	3	1	4	4	5	3	2	2	2	3	5	37
OG0001034	2	3	4	4	3	4	4	2	0	3	5	3	37
OG0001035	2	3	4	3	2	3	3	4	1	2	2	8	37
OG0001036	3	3	3	3	3	3	3	4	4	4	2	2	37
OG0001037	2	2	2	2	2	2	1	3	6	5	8	2	37
OG0001038	3	3	7	3	3	3	3	3	2	3	3	1	37
OG0001039	2	3	2	3	3	3	2	2	2	8	3	4	37
OG0001040	2	2	3	2	2	2	2	3	4	8	2	5	37
OG0001041	2	3	4	3	3	3	2	2	5	5	1	4	37
OG0001042	2	2	0	2	4	4	3	4	0	3	11	2	37
OG0001043	4	5	3	1	6	6	7	0	0	0	0	5	37
OG0001044	1	1	2	2	2	2	2	8	3	2	8	4	37
OG0001045	0	1	1	3	1	1	2	1	13	12	2	0	37
OG0001046	0	0	37	0	0	0	0	0	0	0	0	0	37
OG0001047	0	0	0	0	0	0	0	0	37	0	0	0	37
OG0001048	1	2	2	3	2	2	2	2	9	4	2	5	36
OG0001049	3	3	4	2	3	3	3	3	2	4	4	2	36
OG0001050	2	3	2	3	3	3	3	3	5	3	2	4	36
OG0001051	3	3	4	3	3	4	3	3	2	2	1	5	36
OG0001052	6	8	0	5	6	6	2	0	0	0	0	3	36
OG0001053	3	3	3	3	3	3	3	4	2	2	3	4	36
OG0001054	3	3	4	3	3	3	3	2	3	4	3	2	36
OG0001055	3	4	3	3	3	3	3	1	5	1	2	5	36
OG0001056	8	1	0	3	9	11	4	0	0	0	0	0	36
OG0001057	3	3	3	3	3	3	3	3	3	4	2	3	36
OG0001058	3	3	4	3	2	2	3	2	3	3	2	6	36
OG0001059	3	3	3	3	3	3	3	3	3	2	3	4	36
OG0001060	2	3	5	3	3	3	4	3	2	2	2	4	36
OG0001061	2	4	6	4	2	2	3	1	3	6	2	1	36
OG0001062	3	3	4	3	2	3	5	2	4	2	2	3	36
OG0001063	3	3	2	4	3	3	3	2	2	4	2	5	36
OG0001064	2	3	5	3	3	3	2	1	4	3	2	5	36
OG0001065	5	4	2	3	3	3	1	3	0	1	11	0	36
OG0001066	4	6	3	6	4	5	5	0	0	0	1	2	36
OG0001067	4	4	3	4	2	3	4	3	2	2	1	4	36
OG0001068	3	3	4	3	3	3	3	3	5	2	2	2	36
OG0001069	3	3	3	3	3	3	3	2	6	2	2	3	36
OG0001070	4	4	4	2	3	3	4	3	3	0	2	4	36
OG0001071	3	3	2	3	3	3	3	2	3	3	3	5	36
OG0001072	5	6	0	2	0	12	4	1	2	0	0	4	36
OG0001073	3	3	2	3	4	4	3	3	5	1	3	2	36
OG0001074	3	3	3	3	3	3	3	3	4	2	2	4	36
OG0001075	2	2	2	3	2	3	3	2	8	3	3	3	36
OG0001076	2	2	5	2	2	2	2	1	1	14	1	2	36
OG0001077	3	4	2	4	4	4	4	1	1	1	1	7	36
OG0001078	3	3	4	3	3	3	3	2	4	3	2	3	36
OG0001079	3	3	2	3	2	5	3	2	7	2	2	2	36
OG0001080	2	2	5	2	2	2	1	2	9	4	3	2	36
OG0001081	3	3	4	3	3	3	3	2	5	3	3	1	36
OG0001082	3	4	3	4	4	4	3	1	3	1	3	3	36
OG0001083	6	1	1	20	2	5	0	0	0	0	0	1	36
OG0001084	2	2	2	2	2	2	2	5	5	6	3	3	36
OG0001085	3	2	6	2	2	2	2	3	3	3	1	7	36
OG0001086	2	4	4	3	4	5	4	1	3	2	1	3	36
OG0001087	2	3	4	3	3	3	2	3	2	4	3	4	36
OG0001088	3	4	6	4	4	4	1	0	2	2	2	4	36
OG0001089	3	3	3	3	3	3	3	2	1	3	4	5	36
OG0001090	3	3	1	3	3	3	3	5	5	1	2	4	36
OG0001091	4	4	1	2	1	8	9	0	0	0	0	7	36
OG0001092	3	3	3	3	3	3	2	4	2	2	3	5	36
OG0001093	3	2	3	3	3	3	3	2	6	3	2	3	36
OG0001094	2	3	4	2	3	6	3	2	0	4	3	4	36
OG0001095	3	3	3	3	3	3	3	2	2	4	3	4	36
OG0001096	2	4	3	4	3	4	2	3	4	3	3	1	36
OG0001097	3	3	3	3	3	3	3	2	4	2	3	4	36
OG0001098	3	3	4	3	3	3	2	2	4	4	1	4	36
OG0001099	2	2	4	3	2	2	2	2	5	3	2	7	36
OG0001100	2	2	5	2	2	2	2	2	5	5	5	2	36
OG0001101	2	2	2	2	1	2	2	8	2	3	4	6	36
OG0001102	2	3	5	3	2	3	3	3	4	2	3	3	36
OG0001103	3	4	5	3	3	3	3	1	2	4	1	4	36
OG0001104	2	2	3	3	2	2	2	2	6	5	3	4	36
OG0001105	2	3	3	3	3	3	3	3	4	4	3	2	36
OG0001106	3	3	4	2	4	5	4	3	2	2	1	3	36
OG0001107	2	2	2	3	3	3	2	5	4	4	5	1	36
OG0001108	3	3	5	3	3	3	3	2	3	3	2	3	36
OG0001109	4	2	4	3	2	3	3	2	4	2	2	5	36
OG0001110	1	2	4	2	2	2	2	2	6	3	5	5	36
OG0001111	1	2	4	3	3	3	3	3	3	3	2	6	36
OG0001112	3	5	2	4	4	4	4	2	3	0	2	3	36
OG0001113	3	4	1	4	3	3	2	3	3	4	1	5	36
OG0001114	2	5	2	3	2	3	3	2	3	5	4	2	36
OG0001115	3	3	2	4	4	4	4	2	2	1	2	5	36
OG0001116	3	3	7	3	3	3	3	2	1	4	1	3	36
OG0001117	4	7	6	3	1	1	2	0	1	0	0	11	36
OG0001118	2	2	3	2	2	2	2	3	8	4	3	3	36
OG0001119	3	7	4	4	2	4	3	0	0	0	0	9	36
OG0001120	4	3	2	2	3	4	4	2	4	3	2	3	36
OG0001121	1	1	3	1	1	1	1	1	0	9	17	0	36
OG0001122	2	2	3	3	2	2	3	1	4	3	2	9	36
OG0001123	4	4	4	2	2	3	2	2	3	3	6	1	36
OG0001124	3	3	1	3	3	3	4	2	3	3	2	6	36
OG0001125	1	3	3	3	3	3	3	2	5	2	3	5	36
OG0001126	2	2	2	2	2	2	3	3	4	4	4	6	36
OG0001127	1	3	3	3	3	3	3	2	5	3	2	5	36
OG0001128	0	3	1	4	0	1	25	0	0	0	0	2	36
OG0001129	0	3	2	29	1	0	1	0	0	0	0	0	36
OG0001130	0	4	3	2	3	3	3	4	4	4	4	2	36
OG0001131	0	0	0	33	2	0	1	0	0	0	0	0	36
OG0001132	0	0	0	0	0	0	0	36	0	0	0	0	36
OG0001133	0	0	0	0	0	0	0	4	12	8	12	0	36
OG0001134	0	0	0	0	0	0	0	0	0	36	0	0	36
OG0001135	0	0	0	0	0	0	0	0	0	36	0	0	36
OG0001136	0	0	0	0	0	0	0	0	0	36	0	0	36
OG0001137	0	0	0	0	0	0	0	0	0	36	0	0	36
OG0001138	2	2	4	2	2	2	1	1	8	3	4	4	35
OG0001139	8	5	5	4	3	3	3	0	0	0	0	4	35
OG0001140	2	3	4	3	3	3	2	3	2	3	3	4	35
OG0001141	3	3	2	3	3	3	3	3	3	4	3	2	35
OG0001142	2	2	5	2	2	2	2	5	4	3	3	3	35
OG0001143	3	3	3	3	1	3	3	4	2	5	3	2	35
OG0001144	2	2	2	2	2	2	2	3	4	4	7	3	35
OG0001145	3	4	3	3	3	3	4	1	3	2	1	5	35
OG0001146	3	3	4	3	2	2	2	4	3	2	2	5	35
OG0001147	3	3	5	3	2	3	0	2	4	4	2	4	35
OG0001148	3	3	2	2	3	3	2	5	3	3	4	2	35
OG0001149	3	3	2	3	3	3	2	2	2	2	3	7	35
OG0001150	2	3	2	3	3	3	2	2	6	4	2	3	35
OG0001151	3	3	1	3	3	3	2	2	3	4	2	6	35
OG0001152	2	2	5	2	2	2	3	1	3	4	2	7	35
OG0001153	2	6	3	2	3	5	2	3	3	1	1	4	35
OG0001154	3	3	3	3	3	3	3	2	3	4	2	3	35
OG0001155	2	2	3	1	2	2	2	7	1	7	4	2	35
OG0001156	1	0	1	3	3	1	8	7	0	1	10	0	35
OG0001157	3	2	6	3	2	3	2	1	5	3	1	4	35
OG0001158	2	4	5	4	3	4	3	2	0	1	2	5	35
OG0001159	3	4	3	4	3	3	3	1	5	2	1	3	35
OG0001160	4	4	3	3	4	4	4	1	1	1	1	5	35
OG0001161	2	3	5	3	3	3	3	1	2	2	1	7	35
OG0001162	3	3	5	3	3	3	2	2	3	4	1	3	35
OG0001163	3	2	3	2	2	2	2	2	8	4	2	3	35
OG0001164	4	4	2	4	3	3	3	2	2	3	2	3	35
OG0001165	4	4	1	4	4	4	2	1	3	3	2	3	35
OG0001166	3	4	2	3	2	4	2	2	3	1	2	7	35
OG0001167	3	3	4	3	3	3	5	3	1	2	2	3	35
OG0001168	4	2	4	2	4	4	3	2	4	1	2	3	35
OG0001169	2	2	3	3	2	3	3	3	6	4	3	1	35
OG0001170	3	3	1	3	3	3	3	4	2	3	3	4	35
OG0001171	3	3	2	3	3	3	2	2	5	1	2	6	35
OG0001172	3	3	5	3	3	3	3	2	3	3	2	2	35
OG0001173	3	1	0	3	3	0	3	4	7	4	2	5	35
OG0001174	3	3	3	3	3	3	3	2	3	1	3	5	35
OG0001175	3	11	3	7	1	6	4	0	0	0	0	0	35
OG0001176	3	4	4	3	3	3	3	3	1	1	1	6	35
OG0001177	3	3	4	3	3	3	3	1	3	2	5	2	35
OG0001178	2	2	2	2	2	2	2	3	7	4	4	3	35
OG0001179	2	3	4	3	3	4	3	2	3	2	2	4	35
OG0001180	3	3	3	3	3	3	3	3	3	2	2	4	35
OG0001181	3	3	4	3	3	3	3	2	4	4	2	1	35
OG0001182	2	2	4	2	2	2	3	2	6	4	3	3	35
OG0001183	3	3	1	3	4	4	4	2	3	2	2	4	35
OG0001184	3	3	8	3	3	3	3	3	1	0	2	3	35
OG0001185	4	3	2	3	4	5	4	0	0	0	0	10	35
OG0001186	3	3	3	3	2	3	3	2	4	2	2	5	35
OG0001187	3	2	6	4	2	3	3	2	2	0	3	5	35
OG0001188	2	2	3	3	2	2	2	2	5	2	5	5	35
OG0001189	3	3	1	3	3	2	3	2	6	3	4	2	35
OG0001190	2	2	4	2	2	2	1	2	7	5	4	2	35
OG0001191	3	3	5	3	2	2	2	4	1	3	4	3	35
OG0001192	3	3	7	3	3	3	3	1	2	3	1	3	35
OG0001193	2	2	4	2	2	2	2	2	7	3	4	3	35
OG0001194	2	3	4	3	3	3	3	2	3	3	3	3	35
OG0001195	3	3	2	3	3	3	3	2	4	4	3	2	35
OG0001196	3	3	4	3	3	3	3	3	2	4	1	3	35
OG0001197	5	1	2	4	3	3	1	4	3	2	2	5	35
OG0001198	3	3	3	3	3	3	3	2	4	1	1	6	35
OG0001199	3	3	3	3	2	2	3	3	3	2	2	6	35
OG0001200	3	3	3	3	2	2	2	3	5	2	3	4	35
OG0001201	3	3	5	3	3	3	2	2	1	4	3	3	35
OG0001202	4	3	3	2	3	3	3	2	3	5	2	2	35
OG0001203	3	3	5	3	3	3	3	2	4	1	1	4	35
OG0001204	3	3	3	3	3	3	3	2	3	3	3	3	35
OG0001205	3	3	3	3	3	3	3	2	4	3	2	3	35
OG0001206	1	1	3	1	2	2	1	3	8	8	3	2	35
OG0001207	2	2	2	2	1	3	2	6	6	4	3	2	35
OG0001208	1	3	3	3	3	3	2	4	1	2	7	3	35
OG0001209	4	2	3	4	3	4	0	2	3	2	3	5	35
OG0001210	2	2	6	2	2	2	2	2	4	5	3	3	35
OG0001211	3	4	4	3	3	3	4	2	3	2	2	2	35
OG0001212	1	2	4	2	2	3	2	5	0	10	3	1	35
OG0001213	1	3	6	2	2	2	2	6	3	2	2	4	35
OG0001214	2	2	4	2	2	2	2	4	6	2	3	4	35
OG0001215	1	2	5	1	1	2	1	2	2	3	14	1	35
OG0001216	1	3	4	4	3	3	2	1	5	2	2	5	35
OG0001217	2	2	2	2	2	2	2	4	2	8	4	3	35
OG0001218	3	6	0	1	7	11	7	0	0	0	0	0	35
OG0001219	2	2	2	2	2	2	2	2	5	4	7	3	35
OG0001220	2	2	3	2	2	2	2	4	1	3	8	4	35
OG0001221	2	3	4	3	2	2	3	2	4	3	3	4	35
OG0001222	2	2	2	2	2	2	2	4	1	5	8	3	35
OG0001223	1	3	2	2	3	3	3	3	4	5	2	4	35
OG0001224	0	0	0	0	0	0	35	0	0	0	0	0	35
OG0001225	0	0	0	0	0	0	0	35	0	0	0	0	35
OG0001226	0	0	0	0	0	0	0	35	0	0	0	0	35
OG0001227	0	0	0	0	0	0	0	31	2	1	1	0	35
OG0001228	0	0	0	0	0	0	0	3	32	0	0	0	35
OG0001229	0	0	0	0	0	0	0	1	1	32	1	0	35
OG0001230	0	0	0	0	0	0	0	0	0	35	0	0	35
OG0001231	2	3	3	3	3	3	2	3	3	6	2	1	34
OG0001232	2	3	4	2	4	4	4	1	2	2	3	3	34
OG0001233	4	3	6	3	3	5	10	0	0	0	0	0	34
OG0001234	2	3	3	3	3	3	3	3	4	3	2	2	34
OG0001235	2	3	4	3	3	3	3	2	2	2	4	3	34
OG0001236	3	3	3	3	3	3	3	2	1	4	2	4	34
OG0001237	3	3	1	3	3	3	3	4	2	2	1	6	34
OG0001238	3	3	3	4	3	3	4	2	2	1	2	4	34
OG0001239	2	2	4	3	3	3	3	2	5	2	2	3	34
OG0001240	4	2	2	4	6	4	7	0	0	0	0	5	34
OG0001241	4	4	1	1	2	3	3	4	5	1	1	5	34
OG0001242	3	3	1	3	3	3	3	4	3	2	2	4	34
OG0001243	3	2	0	2	3	3	4	1	5	5	3	3	34
OG0001244	2	2	2	2	2	2	2	3	7	4	3	3	34
OG0001245	9	0	4	2	13	2	4	0	0	0	0	0	34
OG0001246	3	3	1	3	3	3	3	1	5	3	2	4	34
OG0001247	3	3	3	3	3	3	3	2	1	4	2	4	34
OG0001248	1	3	2	3	1	2	4	4	4	2	5	3	34
OG0001249	3	3	1	3	3	3	3	2	2	7	2	2	34
OG0001250	2	2	1	2	2	2	2	6	2	3	4	6	34
OG0001251	3	3	3	3	3	3	3	2	1	3	2	5	34
OG0001252	3	3	3	5	3	3	3	1	2	2	2	4	34
OG0001253	4	4	2	3	5	9	2	0	0	0	1	4	34
OG0001254	4	3	4	4	3	3	4	1	2	2	1	3	34
OG0001255	3	3	4	3	3	3	3	2	4	2	2	2	34
OG0001256	4	4	4	3	3	3	4	0	2	0	1	6	34
OG0001257	2	3	9	2	2	5	3	0	0	0	0	8	34
OG0001258	2	2	4	2	2	2	2	2	4	6	3	3	34
OG0001259	3	3	3	3	3	3	3	3	3	1	2	4	34
OG0001260	3	3	3	3	3	3	3	2	1	3	2	5	34
OG0001261	3	3	2	3	3	3	3	3	4	2	3	2	34
OG0001262	3	2	3	3	3	3	3	2	3	2	3	4	34
OG0001263	3	3	4	3	3	3	3	2	2	3	2	3	34
OG0001264	3	2	3	4	3	3	3	2	3	2	2	4	34
OG0001265	3	3	3	3	3	3	3	1	2	3	1	6	34
OG0001266	3	3	2	3	3	4	3	3	1	2	3	4	34
OG0001267	3	3	5	3	3	3	3	2	2	4	2	1	34
OG0001268	4	5	3	1	5	4	3	2	2	2	1	2	34
OG0001269	2	2	5	2	2	2	2	4	2	2	3	6	34
OG0001270	3	4	1	3	3	3	3	2	4	2	2	4	34
OG0001271	2	4	1	1	1	1	1	4	6	1	9	3	34
OG0001272	6	4	4	1	4	6	3	0	0	0	0	6	34
OG0001273	2	2	1	2	2	2	2	2	1	12	2	4	34
OG0001274	2	2	2	2	2	2	2	3	1	8	5	3	34
OG0001275	3	3	5	3	3	3	3	1	2	2	1	5	34
OG0001276	3	3	3	3	3	3	3	2	4	2	2	3	34
OG0001277	3	2	5	4	3	3	1	1	6	5	1	0	34
OG0001278	3	3	2	3	3	3	3	2	2	5	2	3	34
OG0001279	3	3	5	3	3	3	3	1	3	1	1	5	34
OG0001280	4	3	3	3	4	4	3	2	1	4	2	1	34
OG0001281	4	4	4	4	4	4	3	2	1	1	1	2	34
OG0001282	3	3	3	2	3	3	3	5	0	3	2	4	34
OG0001283	3	3	4	3	3	3	3	3	2	2	2	3	34
OG0001284	3	3	5	3	3	3	3	1	1	3	1	5	34
OG0001285	5	4	3	3	4	4	4	2	2	0	2	1	34
OG0001286	3	3	4	3	3	3	3	2	1	3	3	3	34
OG0001287	3	3	1	3	3	3	3	3	2	3	4	3	34
OG0001288	3	3	6	3	3	3	4	1	3	1	1	3	34
OG0001289	1	1	1	1	1	1	1	8	2	11	5	1	34
OG0001290	2	2	3	2	2	2	1	8	1	4	4	3	34
OG0001291	3	3	3	3	1	4	3	2	1	2	3	6	34
OG0001292	3	3	3	5	3	3	3	2	3	1	1	4	34
OG0001293	4	4	5	3	3	3	3	2	1	1	1	4	34
OG0001294	4	11	0	2	4	5	8	0	0	0	0	0	34
OG0001295	2	3	6	5	2	3	6	1	0	1	1	4	34
OG0001296	3	3	3	3	3	3	3	2	4	4	2	1	34
OG0001297	3	2	4	2	3	3	3	2	2	2	2	6	34
OG0001298	3	3	2	3	3	3	3	3	1	2	2	6	34
OG0001299	3	3	4	3	3	3	3	2	3	2	2	3	34
OG0001300	2	3	3	3	3	2	3	3	4	2	2	4	34
OG0001301	3	4	2	3	3	3	2	3	2	3	3	3	34
OG0001302	3	3	4	3	3	3	3	2	2	2	2	4	34
OG0001303	2	2	4	2	2	2	2	5	4	4	2	3	34
OG0001304	3	4	10	3	3	3	5	0	0	0	0	3	34
OG0001305	3	3	2	4	3	3	3	5	3	2	1	2	34
OG0001306	2	2	3	2	3	3	2	1	4	2	3	7	34
OG0001307	2	3	3	3	3	3	2	1	6	2	2	4	34
OG0001308	3	2	4	3	3	4	2	2	2	2	3	4	34
OG0001309	3	3	4	4	3	3	2	2	4	2	2	2	34
OG0001310	1	2	4	2	2	2	2	2	5	3	3	6	34
OG0001311	3	3	3	3	3	2	3	1	4	1	2	6	34
OG0001312	2	2	2	2	3	3	2	3	6	3	2	4	34
OG0001313	3	3	4	3	4	3	3	1	2	2	2	4	34
OG0001314	2	2	4	2	2	2	2	3	6	4	3	2	34
OG0001315	2	2	1	2	2	2	2	2	8	5	3	3	34
OG0001316	2	3	4	3	3	3	3	1	3	2	1	6	34
OG0001317	2	3	3	2	2	2	2	6	5	2	4	1	34
OG0001318	1	2	0	2	3	3	2	7	5	1	6	2	34
OG0001319	3	3	5	3	3	3	2	1	3	4	1	3	34
OG0001320	1	2	4	2	2	2	2	5	5	3	3	3	34
OG0001321	2	3	3	3	3	3	3	1	2	3	3	5	34
OG0001322	3	3	3	1	1	3	3	3	5	3	3	3	34
OG0001323	2	2	5	3	3	3	3	1	3	1	2	6	34
OG0001324	3	3	3	3	3	4	3	2	4	1	2	3	34
OG0001325	1	3	3	3	2	3	3	4	3	4	3	2	34
OG0001326	2	2	3	2	2	2	2	6	3	4	2	4	34
OG0001327	2	2	5	3	3	3	3	2	1	3	2	5	34
OG0001328	3	3	9	3	3	3	3	1	0	2	0	4	34
OG0001329	3	3	5	3	3	3	3	2	2	2	2	3	34
OG0001330	2	2	5	3	4	4	3	1	4	1	1	4	34
OG0001331	1	2	3	1	2	2	1	4	3	9	5	1	34
OG0001332	2	2	4	2	2	2	2	1	7	3	2	5	34
OG0001333	1	1	1	1	1	1	1	3	19	1	3	1	34
OG0001334	2	3	8	4	4	4	4	0	0	1	2	2	34
OG0001335	1	2	4	3	2	2	2	2	6	3	2	5	34
OG0001336	0	0	0	0	0	0	0	30	3	0	1	0	34
OG0001337	0	0	0	0	0	0	0	0	0	34	0	0	34
OG0001338	0	0	0	0	0	0	0	0	0	34	0	0	34
OG0001339	0	0	0	0	0	0	0	0	0	34	0	0	34
OG0001340	2	2	7	2	2	2	2	2	3	3	1	5	33
OG0001341	1	2	5	2	1	2	2	2	4	4	3	5	33
OG0001342	3	3	2	3	3	3	3	3	2	3	3	2	33
OG0001343	2	0	0	30	0	0	1	0	0	0	0	0	33
OG0001344	3	3	4	2	3	3	2	5	1	2	4	1	33
OG0001345	3	3	5	3	3	3	3	2	2	1	2	3	33
OG0001346	2	2	4	2	2	2	3	2	5	4	2	3	33
OG0001347	3	3	3	2	3	3	3	3	2	3	2	3	33
OG0001348	2	2	4	2	1	2	5	4	2	3	2	4	33
OG0001349	3	6	3	1	7	11	1	0	0	0	0	1	33
OG0001350	3	4	4	4	2	3	3	2	0	4	3	1	33
OG0001351	3	3	2	2	3	3	3	3	4	2	2	3	33
OG0001352	3	3	4	3	3	3	2	1	3	3	1	4	33
OG0001353	3	3	5	3	3	3	3	2	1	3	2	2	33
OG0001354	3	3	5	3	3	3	2	1	2	1	3	4	33
OG0001355	4	4	4	3	3	4	4	1	1	1	1	3	33
OG0001356	2	4	2	4	4	4	3	1	1	3	2	3	33
OG0001357	2	3	3	3	3	3	3	1	2	3	2	5	33
OG0001358	2	3	6	3	3	3	4	0	2	1	3	3	33
OG0001359	3	3	5	3	3	3	3	2	1	2	2	3	33
OG0001360	2	3	6	3	3	3	3	1	4	2	1	2	33
OG0001361	1	0	0	2	5	0	1	6	1	1	4	12	33
OG0001362	3	3	3	3	3	3	3	2	4	3	2	1	33
OG0001363	2	2	4	2	2	2	3	3	4	3	3	3	33
OG0001364	2	4	5	3	3	3	4	2	1	2	2	2	33
OG0001365	2	2	1	2	2	2	2	1	4	9	3	3	33
OG0001366	3	2	1	2	2	2	4	2	6	3	4	2	33
OG0001367	3	3	4	3	3	3	3	1	2	2	3	3	33
OG0001368	2	2	5	2	2	2	2	1	5	3	1	6	33
OG0001369	3	2	3	2	2	3	3	2	4	6	2	1	33
OG0001370	1	2	4	2	2	2	2	2	4	7	2	3	33
OG0001371	3	3	5	3	3	3	3	1	3	1	1	4	33
OG0001372	1	1	2	6	2	0	5	5	2	8	0	1	33
OG0001373	5	3	2	4	4	4	3	4	4	0	0	0	33
OG0001374	3	3	3	4	3	3	3	1	4	2	1	3	33
OG0001375	3	2	8	3	2	2	3	2	2	2	1	3	33
OG0001376	3	3	3	3	3	3	3	2	1	1	3	5	33
OG0001377	3	3	3	3	3	3	3	2	1	3	2	4	33
OG0001378	2	3	4	4	4	5	2	2	2	2	2	1	33
OG0001379	3	2	3	3	3	3	2	2	4	2	2	4	33
OG0001380	4	2	6	2	3	4	2	1	3	2	2	2	33
OG0001381	3	3	1	3	3	3	3	2	2	5	2	3	33
OG0001382	3	3	2	3	3	3	3	2	3	2	2	4	33
OG0001383	3	3	3	3	3	3	3	2	4	2	2	2	33
OG0001384	2	2	9	1	1	4	14	0	0	0	0	0	33
OG0001385	2	2	1	2	2	2	3	3	5	3	3	5	33
OG0001386	5	4	2	0	3	5	5	0	0	0	0	9	33
OG0001387	3	3	3	3	3	3	3	3	1	2	2	4	33
OG0001388	3	3	4	3	3	3	3	2	0	3	2	4	33
OG0001389	3	3	4	3	2	3	3	2	2	3	2	3	33
OG0001390	2	2	6	2	2	2	2	2	2	4	2	5	33
OG0001391	1	2	2	1	1	1	1	1	1	12	9	1	33
OG0001392	2	2	4	2	2	2	2	1	5	2	3	6	33
OG0001393	3	3	1	3	3	3	3	5	4	2	1	2	33
OG0001394	3	2	2	3	4	8	10	0	0	0	1	0	33
OG0001395	2	2	4	2	2	2	2	2	7	2	3	3	33
OG0001396	2	3	5	3	3	3	3	1	2	1	1	6	33
OG0001397	1	3	4	1	2	2	2	3	4	2	3	6	33
OG0001398	2	2	4	3	2	2	2	2	6	3	1	4	33
OG0001399	3	3	2	3	3	3	3	2	3	2	2	4	33
OG0001400	2	2	3	3	2	2	2	2	4	3	3	5	33
OG0001401	3	3	1	2	2	2	1	3	3	2	5	6	33
OG0001402	8	8	3	3	2	3	4	0	0	0	0	2	33
OG0001403	3	3	1	3	2	2	2	2	7	4	2	2	33
OG0001404	3	3	3	3	5	4	2	2	1	2	2	3	33
OG0001405	2	3	3	3	3	2	2	4	4	2	2	3	33
OG0001406	3	3	2	3	3	3	2	1	5	2	1	5	33
OG0001407	3	4	1	3	3	3	4	2	2	3	2	3	33
OG0001408	3	3	4	3	3	3	3	2	2	2	2	3	33
OG0001409	2	3	4	4	3	3	3	2	4	2	2	1	33
OG0001410	4	3	2	3	2	3	3	3	2	3	3	2	33
OG0001411	3	3	3	3	3	3	3	3	2	2	1	4	33
OG0001412	3	2	6	2	2	2	2	2	2	4	3	3	33
OG0001413	3	2	5	2	2	2	2	2	6	3	2	2	33
OG0001414	2	3	1	2	2	3	3	4	4	3	2	4	33
OG0001415	3	3	5	3	3	3	3	2	2	1	1	4	33
OG0001416	2	3	3	2	2	2	2	4	5	2	3	3	33
OG0001417	4	4	0	4	4	4	4	1	1	1	1	5	33
OG0001418	3	3	3	3	3	3	2	0	4	4	3	2	33
OG0001419	2	2	4	2	2	2	2	1	1	2	1	12	33
OG0001420	2	3	2	2	2	2	2	3	6	6	2	1	33
OG0001421	2	2	2	2	1	1	2	2	9	3	1	6	33
OG0001422	2	2	2	2	2	2	2	1	9	4	3	2	33
OG0001423	3	3	3	3	3	3	2	3	2	4	3	1	33
OG0001424	3	3	1	4	3	3	3	3	3	2	1	4	33
OG0001425	3	3	4	3	3	3	3	1	4	1	1	4	33
OG0001426	3	3	4	3	3	3	3	2	4	2	2	1	33
OG0001427	3	3	3	3	3	3	3	2	1	4	1	4	33
OG0001428	3	3	4	3	3	3	3	1	5	1	1	3	33
OG0001429	2	2	5	2	2	2	2	2	4	4	2	4	33
OG0001430	2	4	3	3	4	4	2	1	1	4	1	4	33
OG0001431	2	2	4	2	2	2	2	6	1	3	3	4	33
OG0001432	3	3	6	3	3	3	2	3	0	2	1	4	33
OG0001433	2	3	5	3	3	3	3	2	2	4	2	1	33
OG0001434	3	3	2	3	2	3	3	2	6	3	2	1	33
OG0001435	1	2	4	2	2	3	2	6	1	3	4	3	33
OG0001436	2	3	3	3	2	3	3	2	3	3	2	4	33
OG0001437	2	2	4	2	2	2	2	4	6	3	2	2	33
OG0001438	2	2	3	2	2	2	2	2	9	2	2	3	33
OG0001439	1	4	2	1	4	6	5	1	2	1	3	3	33
OG0001440	2	2	4	2	2	3	2	2	3	3	2	6	33
OG0001441	1	0	1	0	0	1	1	8	7	3	10	1	33
OG0001442	3	4	3	4	3	3	3	1	1	2	1	5	33
OG0001443	2	3	2	4	3	3	4	2	1	3	2	4	33
OG0001444	1	1	0	9	3	0	0	0	0	0	0	19	33
OG0001445	1	2	4	2	2	2	2	3	6	3	3	3	33
OG0001446	1	1	0	1	1	1	1	4	5	2	15	1	33
OG0001447	1	3	5	2	2	2	2	3	4	2	2	5	33
OG0001448	2	3	4	2	4	4	2	1	1	2	5	3	33
OG0001449	1	4	3	4	4	4	2	1	2	5	1	2	33
OG0001450	0	2	4	2	1	2	2	2	8	5	3	2	33
OG0001451	0	0	28	0	0	0	0	3	0	2	0	0	33
OG0001452	0	0	0	0	0	0	0	33	0	0	0	0	33
OG0001453	0	0	0	0	0	0	0	0	33	0	0	0	33
OG0001454	1	1	2	1	1	1	1	2	9	3	9	1	32
OG0001455	1	1	2	2	1	1	3	5	4	11	1	0	32
OG0001456	4	3	5	2	2	2	2	2	4	2	2	2	32
OG0001457	3	5	4	3	3	5	5	0	0	0	0	4	32
OG0001458	3	3	4	3	2	2	3	1	2	3	1	5	32
OG0001459	2	3	3	3	3	3	3	2	1	2	2	5	32
OG0001460	3	3	2	3	2	3	3	3	2	3	1	4	32
OG0001461	2	3	4	3	3	3	3	3	3	2	2	1	32
OG0001462	2	2	1	2	1	1	2	7	3	3	6	2	32
OG0001463	2	2	5	2	2	2	2	2	5	2	2	4	32
OG0001464	3	3	3	3	2	3	2	1	4	2	3	3	32
OG0001465	3	3	3	2	3	3	4	2	4	1	1	3	32
OG0001466	3	3	2	3	3	3	3	2	2	2	2	4	32
OG0001467	3	3	3	3	3	3	2	2	1	3	2	4	32
OG0001468	3	3	3	3	3	3	2	2	1	3	3	3	32
OG0001469	2	2	2	3	1	2	2	6	4	0	6	2	32
OG0001470	3	3	6	4	1	1	8	0	0	0	0	6	32
OG0001471	3	3	4	3	3	3	3	1	1	3	1	4	32
OG0001472	2	3	5	3	3	3	2	1	2	2	2	4	32
OG0001473	3	3	3	3	3	3	3	1	1	2	1	6	32
OG0001474	2	3	6	3	3	3	3	2	1	3	2	1	32
OG0001475	2	2	2	2	1	3	2	2	3	5	3	5	32
OG0001476	5	5	1	3	4	5	4	1	1	0	0	3	32
OG0001477	2	3	3	2	3	3	2	2	4	3	2	3	32
OG0001478	2	3	2	3	3	3	5	1	2	2	1	5	32
OG0001479	3	2	3	2	2	2	2	2	5	2	5	2	32
OG0001480	3	4	3	5	3	3	3	0	1	0	1	6	32
OG0001481	3	3	3	3	3	3	3	2	1	1	1	6	32
OG0001482	4	3	2	3	3	3	2	2	4	1	2	3	32
OG0001483	3	3	6	3	3	3	3	1	2	2	1	2	32
OG0001484	5	3	3	3	2	2	2	2	3	2	2	3	32
OG0001485	3	3	5	3	3	3	2	2	2	2	2	2	32
OG0001486	2	3	3	3	3	3	3	1	4	3	2	2	32
OG0001487	4	4	4	2	3	5	3	1	1	1	1	3	32
OG0001488	3	4	4	3	3	3	3	2	1	3	2	1	32
OG0001489	2	2	4	2	2	2	2	3	4	3	1	5	32
OG0001490	1	3	5	3	2	4	3	2	3	3	2	1	32
OG0001491	5	6	0	5	4	6	2	2	0	1	0	1	32
OG0001492	1	2	3	2	2	2	2	2	4	6	3	3	32
OG0001493	2	2	3	2	2	2	2	2	5	3	3	4	32
OG0001494	2	3	2	3	3	3	3	2	4	2	2	3	32
OG0001495	3	3	2	2	3	2	2	2	3	2	2	6	32
OG0001496	3	3	5	3	3	3	2	2	2	2	3	1	32
OG0001497	2	5	0	2	2	2	4	5	5	1	2	2	32
OG0001498	2	2	4	3	2	2	3	2	3	1	2	6	32
OG0001499	2	2	3	2	2	3	2	2	6	2	2	4	32
OG0001500	3	3	5	3	3	3	2	2	1	2	2	3	32
OG0001501	3	3	2	3	3	3	3	2	2	2	2	4	32
OG0001502	2	2	5	2	2	2	2	2	3	4	2	4	32
OG0001503	2	2	3	3	1	2	2	2	4	4	2	5	32
OG0001504	2	3	2	3	3	3	3	2	5	2	1	3	32
OG0001505	3	3	2	3	2	2	3	1	3	2	2	6	32
OG0001506	3	2	5	3	2	2	3	2	3	1	3	3	32
OG0001507	2	2	3	2	1	1	2	2	3	3	5	6	32
OG0001508	2	2	3	2	2	2	2	1	5	1	1	9	32
OG0001509	1	2	1	2	1	1	1	1	2	16	3	1	32
OG0001510	3	2	4	3	2	3	3	2	2	3	1	4	32
OG0001511	3	3	2	3	2	3	2	2	4	3	2	3	32
OG0001512	2	2	4	3	2	2	3	2	4	2	1	5	32
OG0001513	3	2	3	3	3	3	3	2	4	2	1	3	32
OG0001514	2	1	4	1	3	3	2	3	3	0	7	3	32
OG0001515	3	3	3	3	3	3	3	2	1	2	2	4	32
OG0001516	1	1	2	2	1	1	2	2	7	8	2	3	32
OG0001517	2	2	3	2	2	2	4	2	4	4	2	3	32
OG0001518	4	5	4	4	3	2	2	1	2	2	1	2	32
OG0001519	3	3	2	3	3	3	3	1	4	2	1	4	32
OG0001520	3	3	2	2	3	3	3	1	1	1	1	9	32
OG0001521	3	2	3	3	2	3	3	2	4	2	2	3	32
OG0001522	1	1	3	1	1	1	1	5	2	5	10	1	32
OG0001523	2	2	2	2	2	2	2	4	6	3	2	3	32
OG0001524	2	2	3	4	2	2	3	2	3	2	3	4	32
OG0001525	2	3	3	3	3	3	3	2	3	2	2	3	32
OG0001526	4	4	1	4	3	3	3	2	2	1	2	3	32
OG0001527	2	2	0	2	2	2	2	4	6	2	5	3	32
OG0001528	2	2	4	2	2	2	2	3	2	4	3	4	32
OG0001529	3	4	4	3	3	3	4	0	0	0	0	8	32
OG0001530	3	3	2	3	4	4	3	2	1	2	3	2	32
OG0001531	2	2	1	2	2	3	3	2	3	3	6	3	32
OG0001532	4	3	6	3	3	3	3	0	0	0	1	6	32
OG0001533	2	3	5	1	2	2	2	5	3	2	3	2	32
OG0001534	2	2	2	3	3	3	3	2	4	4	3	1	32
OG0001535	2	3	3	3	3	3	4	2	4	1	2	2	32
OG0001536	2	2	3	2	2	2	2	4	4	3	2	4	32
OG0001537	3	2	5	4	3	3	3	3	1	1	2	2	32
OG0001538	1	2	3	2	2	2	2	2	7	4	2	3	32
OG0001539	3	2	0	8	0	5	0	0	0	0	0	14	32
OG0001540	4	4	2	4	3	3	3	1	0	0	2	6	32
OG0001541	2	2	4	2	2	2	2	2	3	4	2	5	32
OG0001542	2	2	6	2	2	2	1	1	0	5	5	4	32
OG0001543	2	2	3	2	2	2	2	2	5	3	2	5	32
OG0001544	1	2	0	0	0	0	9	2	8	1	0	9	32
OG0001545	4	3	1	4	3	2	4	3	1	4	2	1	32
OG0001546	2	2	2	2	2	2	2	3	3	4	3	5	32
OG0001547	2	2	5	2	2	2	2	2	5	1	3	4	32
OG0001548	1	2	2	2	1	2	2	2	8	3	2	5	32
OG0001549	3	3	4	2	3	3	2	2	2	3	2	3	32
OG0001550	2	2	4	2	2	2	2	3	3	4	3	3	32
OG0001551	2	2	3	2	2	2	2	2	4	3	4	4	32
OG0001552	2	2	4	3	5	5	3	0	2	0	0	6	32
OG0001553	1	2	5	2	2	2	2	1	5	6	2	2	32
OG0001554	2	3	3	3	3	3	2	2	3	3	2	3	32
OG0001555	2	2	2	2	2	2	2	2	5	4	2	5	32
OG0001556	2	2	3	2	2	2	2	2	6	2	2	5	32
OG0001557	1	3	1	3	2	2	2	4	1	4	3	6	32
OG0001558	2	2	3	2	2	2	2	2	5	2	3	5	32
OG0001559	1	2	0	4	2	3	1	3	2	7	6	1	32
OG0001560	2	2	1	2	2	2	2	5	5	3	3	3	32
OG0001561	3	4	4	2	3	3	2	2	4	1	2	2	32
OG0001562	1	1	7	2	1	1	3	4	4	6	1	1	32
OG0001563	3	3	5	3	3	1	3	2	1	1	1	6	32
OG0001564	3	3	3	3	3	3	3	3	1	2	2	3	32
OG0001565	1	5	6	9	2	1	3	5	0	0	0	0	32
OG0001566	1	1	3	1	1	1	1	2	2	15	2	2	32
OG0001567	2	2	5	2	3	3	2	8	1	2	2	0	32
OG0001568	1	3	6	2	1	2	2	2	1	3	1	8	32
OG0001569	2	3	4	2	3	3	3	2	5	1	2	2	32
OG0001570	2	2	6	1	4	3	2	3	3	2	1	3	32
OG0001571	2	1	5	1	1	1	1	2	0	11	1	6	32
OG0001572	0	9	2	2	5	5	2	0	0	0	0	7	32
OG0001573	0	0	0	0	0	0	0	32	0	0	0	0	32
OG0001574	0	0	0	0	0	0	0	31	0	0	1	0	32
OG0001575	0	0	0	0	0	0	0	0	18	13	1	0	32
OG0001576	0	0	0	0	0	0	0	0	0	32	0	0	32
OG0001577	0	0	0	0	0	0	0	0	0	32	0	0	32
OG0001578	0	0	0	0	0	0	0	0	0	32	0	0	32
OG0001579	3	3	3	3	3	3	2	2	2	2	2	3	31
OG0001580	3	3	5	3	3	4	2	1	3	1	1	2	31
OG0001581	2	2	3	2	2	2	2	4	4	3	2	3	31
OG0001582	2	3	3	2	2	2	2	3	5	2	2	3	31
OG0001583	3	2	2	2	1	3	2	3	6	2	4	1	31
OG0001584	3	3	2	3	3	3	2	2	2	3	2	3	31
OG0001585	2	2	6	3	2	2	3	2	2	2	3	2	31
OG0001586	1	3	4	3	2	3	3	2	3	2	1	4	31
OG0001587	2	3	5	3	0	4	3	1	2	2	2	4	31
OG0001588	3	2	4	3	2	2	2	1	2	3	1	6	31
OG0001589	2	2	3	2	2	2	2	2	3	4	3	4	31
OG0001590	8	0	0	1	9	0	5	2	6	0	0	0	31
OG0001591	3	3	2	3	3	3	2	1	2	1	1	7	31
OG0001592	3	3	3	3	3	3	3	1	3	1	1	4	31
OG0001593	2	2	4	2	2	2	1	2	2	3	3	6	31
OG0001594	1	2	3	2	2	2	2	2	7	2	2	4	31
OG0001595	2	2	5	3	2	2	2	1	3	3	3	3	31
OG0001596	5	1	2	1	1	1	1	8	6	1	1	3	31
OG0001597	1	4	1	3	3	3	3	2	4	1	3	3	31
OG0001598	2	2	3	2	2	2	2	2	4	2	3	5	31
OG0001599	2	2	2	2	2	2	2	3	2	6	3	3	31
OG0001600	3	3	4	3	3	3	4	1	1	2	1	3	31
OG0001601	2	2	3	2	2	2	3	2	3	2	5	3	31
OG0001602	3	3	5	3	3	3	2	0	2	2	1	4	31
OG0001603	3	5	4	2	3	5	7	0	0	0	0	2	31
OG0001604	2	2	3	2	2	2	2	3	5	1	5	2	31
OG0001605	3	3	4	3	3	3	3	1	2	3	1	2	31
OG0001606	3	3	3	3	3	3	3	2	3	1	2	2	31
OG0001607	3	2	1	2	1	3	4	1	6	4	3	1	31
OG0001608	2	2	4	2	2	2	2	2	6	3	2	2	31
OG0001609	2	3	2	3	3	3	4	2	1	3	1	4	31
OG0001610	4	3	3	3	3	3	5	1	0	1	1	4	31
OG0001611	2	3	4	3	3	4	1	2	1	4	3	1	31
OG0001612	1	2	2	2	2	2	2	1	1	8	1	7	31
OG0001613	3	2	1	2	2	2	2	2	3	2	2	8	31
OG0001614	2	3	4	3	3	3	3	1	2	2	2	3	31
OG0001615	3	2	2	3	5	6	2	1	3	1	1	2	31
OG0001616	4	3	4	3	3	3	3	1	1	1	2	3	31
OG0001617	2	2	4	2	2	2	2	2	2	2	6	3	31
OG0001618	3	3	5	3	2	3	3	3	1	1	2	2	31
OG0001619	3	3	3	3	3	3	3	2	2	1	1	4	31
OG0001620	2	2	5	2	2	2	3	3	2	2	3	3	31
OG0001621	3	3	3	2	3	3	2	2	3	2	2	3	31
OG0001622	3	3	3	2	3	3	2	1	2	1	4	4	31
OG0001623	3	3	4	3	3	3	3	1	3	1	2	2	31
OG0001624	3	4	3	2	3	4	1	1	1	3	2	4	31
OG0001625	3	3	4	3	3	3	3	1	1	3	3	1	31
OG0001626	1	3	1	4	3	4	4	3	3	2	2	1	31
OG0001627	2	2	3	2	2	2	2	3	5	4	2	2	31
OG0001628	4	6	0	5	5	5	3	1	0	1	1	0	31
OG0001629	2	3	2	3	2	3	3	3	2	3	2	3	31
OG0001630	3	3	3	3	3	3	3	1	2	2	1	4	31
OG0001631	3	4	2	3	1	4	4	1	1	3	1	4	31
OG0001632	2	2	5	2	2	2	2	1	1	3	1	8	31
OG0001633	1	1	2	2	2	2	2	2	2	6	6	3	31
OG0001634	2	2	5	4	2	2	2	1	3	3	2	3	31
OG0001635	2	2	3	2	2	2	2	3	3	4	3	3	31
OG0001636	2	3	5	3	3	3	3	1	2	1	1	4	31
OG0001637	3	3	2	3	3	3	3	1	2	1	1	6	31
OG0001638	2	2	2	3	2	2	2	2	4	3	4	3	31
OG0001639	2	5	1	3	4	5	5	1	2	0	1	2	31
OG0001640	2	3	1	3	3	3	3	1	3	3	2	4	31
OG0001641	1	3	2	3	3	3	3	1	4	1	2	5	31
OG0001642	3	3	5	3	3	3	3	1	0	3	1	3	31
OG0001643	2	3	4	3	3	3	2	1	3	2	1	4	31
OG0001644	3	3	3	3	3	3	3	2	2	1	2	3	31
OG0001645	3	3	6	3	3	3	2	2	1	1	2	2	31
OG0001646	2	3	4	3	3	2	3	2	3	2	1	3	31
OG0001647	2	2	5	2	2	2	2	2	3	5	2	2	31
OG0001648	3	3	4	3	3	3	3	1	0	2	3	3	31
OG0001649	1	2	1	2	1	2	1	0	8	8	2	3	31
OG0001650	3	3	2	3	3	3	5	1	2	3	1	2	31
OG0001651	2	2	2	2	2	2	2	2	5	3	4	3	31
OG0001652	3	3	4	3	3	3	3	2	1	2	2	2	31
OG0001653	3	3	2	3	3	3	2	1	3	3	1	4	31
OG0001654	3	3	4	2	3	3	2	1	3	1	2	4	31
OG0001655	3	2	3	2	2	2	3	2	5	3	2	2	31
OG0001656	3	3	2	3	3	3	3	3	1	3	3	1	31
OG0001657	1	2	4	2	2	2	2	3	2	1	1	9	31
OG0001658	3	3	2	3	3	3	3	1	2	1	1	6	31
OG0001659	3	3	4	3	3	3	3	1	3	0	2	3	31
OG0001660	2	2	2	3	3	3	3	2	4	2	2	3	31
OG0001661	3	3	3	3	2	2	3	2	3	2	2	3	31
OG0001662	3	0	2	6	3	3	0	2	3	4	1	4	31
OG0001663	2	2	2	2	2	2	2	4	4	4	2	3	31
OG0001664	2	2	3	2	2	2	2	2	3	6	4	1	31
OG0001665	3	3	4	3	3	3	3	1	3	2	1	2	31
OG0001666	2	2	2	2	2	2	1	3	2	9	2	2	31
OG0001667	2	2	4	2	2	2	2	2	4	3	2	4	31
OG0001668	1	0	0	1	3	0	6	12	5	1	2	0	31
OG0001669	2	3	1	2	2	3	2	2	4	2	3	5	31
OG0001670	2	2	2	2	2	2	2	4	2	6	4	1	31
OG0001671	3	3	4	2	2	2	2	5	2	0	3	3	31
OG0001672	3	3	3	3	3	3	3	1	1	2	2	4	31
OG0001673	3	3	7	2	1	1	4	6	1	0	1	2	31
OG0001674	2	2	4	2	2	2	2	2	5	2	3	3	31
OG0001675	1	2	3	2	2	2	2	1	5	3	1	7	31
OG0001676	2	2	5	2	2	2	2	1	2	3	4	4	31
OG0001677	2	0	1	0	1	0	6	12	3	2	4	0	31
OG0001678	3	3	4	3	2	3	3	1	2	2	1	4	31
OG0001679	3	4	2	2	2	3	2	2	2	2	2	5	31
OG0001680	2	2	2	2	2	2	2	3	4	3	3	4	31
OG0001681	2	2	3	2	2	2	2	2	5	2	5	2	31
OG0001682	1	2	3	2	2	2	2	1	2	6	3	5	31
OG0001683	2	2	1	2	2	2	1	3	6	3	4	3	31
OG0001684	2	4	1	1	3	3	3	2	4	3	2	3	31
OG0001685	4	4	7	4	4	2	4	0	0	0	0	2	31
OG0001686	1	2	3	2	2	2	3	4	4	1	3	4	31
OG0001687	2	2	2	1	3	6	4	1	2	5	1	2	31
OG0001688	2	2	4	2	2	2	2	2	4	4	2	3	31
OG0001689	0	1	27	0	0	0	0	2	0	0	1	0	31
OG0001690	0	2	2	2	2	2	2	2	4	5	5	3	31
OG0001691	0	2	3	2	3	3	3	1	4	2	2	6	31
OG0001692	0	0	0	0	0	0	0	30	1	0	0	0	31
OG0001693	0	0	0	0	0	0	0	21	4	5	1	0	31
OG0001694	0	0	0	0	0	0	0	2	29	0	0	0	31
OG0001695	0	0	0	0	0	0	0	31	0	0	0	0	31
OG0001696	0	0	0	0	0	0	0	1	0	30	0	0	31
OG0001697	0	0	0	0	0	0	0	0	0	31	0	0	31
OG0001698	0	0	0	0	0	0	0	0	0	31	0	0	31
OG0001699	0	0	0	0	0	0	0	0	0	0	31	0	31
OG0001700	1	3	4	2	1	2	3	1	0	1	4	8	30
OG0001701	3	3	5	2	3	3	3	1	3	0	1	3	30
OG0001702	5	2	4	2	2	3	2	1	4	1	1	3	30
OG0001703	2	2	5	2	2	2	2	1	4	3	2	3	30
OG0001704	3	3	3	3	3	3	3	1	0	2	1	5	30
OG0001705	3	3	3	2	3	3	3	1	4	1	1	3	30
OG0001706	3	3	5	3	3	3	3	2	1	1	1	2	30
OG0001707	3	3	3	3	3	3	3	2	2	2	3	0	30
OG0001708	3	3	4	4	3	3	3	1	2	1	1	2	30
OG0001709	2	2	3	2	2	2	2	3	2	6	2	2	30
OG0001710	3	5	2	2	4	4	2	1	2	3	1	1	30
OG0001711	2	2	3	1	2	2	3	3	4	3	3	2	30
OG0001712	2	2	2	2	2	2	2	3	4	3	3	3	30
OG0001713	3	3	4	3	3	3	2	1	1	4	1	2	30
OG0001714	3	2	2	3	3	3	3	2	2	2	2	3	30
OG0001715	1	1	5	1	1	1	1	3	9	1	4	2	30
OG0001716	5	6	2	0	1	3	5	0	0	0	0	8	30
OG0001717	1	2	2	2	2	2	2	4	7	2	1	3	30
OG0001718	3	2	3	3	3	3	3	3	0	2	2	3	30
OG0001719	3	2	3	2	2	2	2	2	4	3	2	3	30
OG0001720	2	3	3	3	3	4	3	1	2	1	1	4	30
OG0001721	2	5	6	4	4	4	3	0	0	0	0	2	30
OG0001722	3	3	3	3	3	3	2	2	2	2	2	2	30
OG0001723	3	3	1	3	3	3	3	2	3	2	2	2	30
OG0001724	2	2	3	1	1	2	2	1	2	1	1	12	30
OG0001725	3	3	4	4	2	2	2	2	1	3	2	2	30
OG0001726	3	3	2	3	3	3	2	2	0	3	2	4	30
OG0001727	2	3	3	3	2	2	3	2	3	2	2	3	30
OG0001728	3	3	4	2	3	3	3	1	2	2	1	3	30
OG0001729	3	3	5	4	3	4	3	1	0	0	1	3	30
OG0001730	3	4	3	3	4	3	4	2	2	1	1	0	30
OG0001731	2	2	3	2	2	2	2	2	4	4	3	2	30
OG0001732	3	3	1	3	3	3	3	2	2	1	1	5	30
OG0001733	3	2	2	2	2	2	3	1	1	1	1	10	30
OG0001734	2	2	4	2	2	3	2	2	2	3	2	4	30
OG0001735	4	4	1	3	2	4	5	1	0	0	0	6	30
OG0001736	3	2	3	2	2	2	2	4	2	2	3	3	30
OG0001737	2	2	4	2	2	2	4	1	2	1	1	7	30
OG0001738	2	3	5	3	2	3	3	1	3	2	1	2	30
OG0001739	2	2	0	2	2	2	2	3	6	1	3	5	30
OG0001740	1	1	1	4	0	1	1	8	3	4	3	3	30
OG0001741	2	2	4	2	1	2	2	2	6	2	2	3	30
OG0001742	2	2	3	3	3	3	3	4	1	2	1	3	30
OG0001743	4	2	2	4	2	3	2	2	1	4	2	2	30
OG0001744	3	3	2	3	3	3	3	2	2	1	1	4	30
OG0001745	2	2	5	3	3	3	3	1	2	1	1	4	30
OG0001746	3	3	3	3	3	3	3	1	2	3	1	2	30
OG0001747	3	2	4	2	2	2	2	1	4	3	3	2	30
OG0001748	3	3	3	3	4	4	3	1	1	2	1	2	30
OG0001749	3	3	2	2	2	3	2	4	1	3	2	3	30
OG0001750	2	2	4	2	2	2	2	2	6	2	3	1	30
OG0001751	1	2	4	2	2	2	2	2	6	3	2	2	30
OG0001752	2	2	3	2	2	2	2	2	4	3	3	3	30
OG0001753	3	3	5	3	3	3	3	1	2	1	1	2	30
OG0001754	2	2	5	2	2	2	2	2	4	1	2	4	30
OG0001755	2	2	4	2	3	2	2	0	2	3	4	4	30
OG0001756	1	3	3	3	3	3	2	1	8	0	2	1	30
OG0001757	3	2	2	2	2	2	2	2	2	2	3	6	30
OG0001758	2	2	3	2	1	1	1	2	9	3	1	3	30
OG0001759	2	2	5	2	2	2	2	2	2	6	2	1	30
OG0001760	2	2	0	1	2	2	2	2	8	2	7	0	30
OG0001761	4	4	1	3	3	3	2	2	3	2	2	1	30
OG0001762	3	3	3	3	3	3	3	1	2	2	1	3	30
OG0001763	1	3	3	3	2	3	3	1	2	1	1	7	30
OG0001764	2	2	2	2	2	2	2	1	2	2	4	7	30
OG0001765	2	2	5	1	2	2	2	2	4	2	2	4	30
OG0001766	2	2	4	2	2	2	2	2	6	2	2	2	30
OG0001767	2	2	3	2	2	2	2	4	2	4	2	3	30
OG0001768	2	2	2	2	2	2	2	2	3	2	2	7	30
OG0001769	2	2	3	2	2	2	2	2	6	1	2	4	30
OG0001770	2	3	1	3	3	3	2	3	2	3	3	2	30
OG0001771	2	2	3	2	2	2	2	3	6	2	1	3	30
OG0001772	3	3	2	3	3	3	3	1	1	1	1	6	30
OG0001773	2	4	1	4	3	4	3	0	0	5	3	1	30
OG0001774	3	2	0	3	1	2	2	2	4	2	3	6	30
OG0001775	2	2	4	2	2	2	2	3	3	3	2	3	30
OG0001776	3	4	0	4	4	4	2	2	1	1	0	5	30
OG0001777	1	2	1	2	2	2	1	1	6	2	9	1	30
OG0001778	1	3	3	3	3	3	2	4	3	2	3	0	30
OG0001779	2	2	3	2	2	2	3	2	5	1	4	2	30
OG0001780	2	3	3	3	3	3	3	2	1	3	3	1	30
OG0001781	3	3	4	3	3	3	2	1	4	2	2	0	30
OG0001782	3	2	4	2	3	3	3	2	1	3	1	3	30
OG0001783	3	3	3	3	3	3	3	2	1	2	2	2	30
OG0001784	2	2	4	2	2	2	2	1	4	3	3	3	30
OG0001785	2	3	0	2	3	4	2	3	3	4	1	3	30
OG0001786	3	3	6	3	3	3	3	1	2	1	1	1	30
OG0001787	2	4	1	1	3	17	1	1	0	0	0	0	30
OG0001788	2	2	4	3	2	2	3	2	3	3	2	2	30
OG0001789	2	2	1	3	3	3	3	2	2	3	2	4	30
OG0001790	2	2	1	2	2	2	2	3	3	4	2	5	30
OG0001791	3	2	4	1	3	3	3	2	2	3	2	2	30
OG0001792	2	2	2	2	2	2	1	2	1	3	3	8	30
OG0001793	2	2	3	2	2	2	2	2	7	1	2	3	30
OG0001794	2	2	3	2	2	2	2	2	7	1	3	2	30
OG0001795	3	2	3	2	2	2	2	2	5	2	2	3	30
OG0001796	2	2	5	2	2	2	2	2	4	1	2	4	30
OG0001797	3	3	2	3	2	3	3	2	2	2	2	3	30
OG0001798	2	3	5	3	3	3	2	2	2	2	2	1	30
OG0001799	2	2	2	2	2	2	2	1	3	1	5	6	30
OG0001800	2	2	2	2	2	4	3	2	3	3	2	3	30
OG0001801	1	2	4	2	1	2	2	1	5	4	2	4	30
OG0001802	2	3	4	5	2	4	2	2	1	1	1	3	30
OG0001803	1	3	6	1	3	3	2	2	2	1	5	1	30
OG0001804	2	2	4	2	2	2	2	3	3	2	1	5	30
OG0001805	2	5	4	2	2	2	1	1	4	1	1	5	30
OG0001806	2	3	4	2	3	3	3	3	3	2	1	1	30
OG0001807	2	2	2	3	2	3	3	2	1	5	2	3	30
OG0001808	5	4	0	3	2	8	8	0	0	0	0	0	30
OG0001809	3	3	5	3	3	4	3	1	1	1	1	2	30
OG0001810	2	4	5	2	2	3	4	1	0	1	2	4	30
OG0001811	2	2	3	2	2	2	4	7	2	1	1	2	30
OG0001812	2	2	3	2	3	2	5	2	3	2	1	3	30
OG0001813	3	1	4	3	2	2	3	3	3	3	2	1	30
OG0001814	2	2	3	2	2	3	2	3	2	4	2	3	30
OG0001815	2	3	2	3	3	3	3	2	2	1	2	4	30
OG0001816	1	1	0	0	1	1	19	0	2	5	0	0	30
OG0001817	2	2	3	2	2	2	2	1	3	6	1	4	30
OG0001818	3	3	5	3	3	3	3	1	3	1	1	1	30
OG0001819	2	2	6	3	2	2	1	3	2	2	1	4	30
OG0001820	4	3	2	2	3	3	1	3	4	3	2	0	30
OG0001821	2	2	4	2	1	2	2	2	4	3	2	4	30
OG0001822	2	2	4	2	2	2	3	2	2	1	1	7	30
OG0001823	1	2	4	2	2	2	2	2	6	2	3	2	30
OG0001824	2	3	4	3	3	3	3	1	3	2	1	2	30
OG0001825	2	2	3	2	2	2	2	4	2	2	3	4	30
OG0001826	3	2	3	3	1	2	3	4	1	3	2	3	30
OG0001827	2	2	4	2	4	3	2	3	3	2	3	0	30
OG0001828	2	3	3	3	3	3	3	2	2	2	1	3	30
OG0001829	2	2	3	2	2	2	2	3	3	2	4	3	30
OG0001830	1	2	2	2	2	2	2	6	6	2	2	1	30
OG0001831	2	2	3	2	2	2	2	2	5	2	2	4	30
OG0001832	1	2	4	2	2	2	2	2	4	2	2	5	30
OG0001833	2	2	6	2	2	2	2	1	4	2	1	4	30
OG0001834	2	2	3	4	2	2	2	1	2	2	3	5	30
OG0001835	2	2	4	2	2	2	2	1	4	2	2	5	30
OG0001836	2	2	4	3	3	3	3	2	2	2	1	3	30
OG0001837	2	2	2	2	2	2	2	1	8	1	2	4	30
OG0001838	1	2	6	2	2	2	2	2	3	2	1	5	30
OG0001839	1	3	3	3	3	3	3	1	1	2	3	4	30
OG0001840	3	2	4	3	3	3	2	2	3	1	2	2	30
OG0001841	1	1	4	1	1	4	3	4	1	1	6	3	30
OG0001842	1	2	4	2	2	2	2	2	5	2	4	2	30
OG0001843	2	2	9	2	3	2	2	1	2	1	1	3	30
OG0001844	1	2	3	2	2	3	2	2	5	2	2	4	30
OG0001845	0	0	30	0	0	0	0	0	0	0	0	0	30
OG0001846	0	0	1	28	0	1	0	0	0	0	0	0	30
OG0001847	0	0	0	0	0	0	0	28	2	0	0	0	30
OG0001848	0	0	0	0	0	0	0	30	0	0	0	0	30
OG0001849	0	0	0	0	0	0	0	29	0	1	0	0	30
OG0001850	0	0	0	0	0	0	0	30	0	0	0	0	30
OG0001851	0	0	0	0	0	0	0	4	0	23	3	0	30
OG0001852	0	0	0	0	0	0	0	0	28	1	1	0	30
OG0001853	0	0	0	0	0	0	0	0	0	30	0	0	30
OG0001854	0	0	0	0	0	0	0	0	0	30	0	0	30
OG0001855	1	2	1	3	2	2	2	2	5	3	4	2	29
OG0001856	9	3	0	2	3	4	3	0	0	0	0	5	29
OG0001857	2	2	4	2	2	2	2	2	2	3	3	3	29
OG0001858	2	2	2	1	1	1	3	3	3	1	7	3	29
OG0001859	3	2	4	3	2	2	2	2	3	2	1	3	29
OG0001860	2	2	2	2	2	2	2	2	5	2	2	4	29
OG0001861	2	3	1	2	2	3	3	1	2	1	1	8	29
OG0001862	1	2	5	2	2	2	2	2	4	1	2	4	29
OG0001863	2	2	2	3	2	2	2	3	4	2	1	4	29
OG0001864	2	2	4	2	2	2	2	1	5	1	3	3	29
OG0001865	2	2	7	2	1	2	3	1	3	2	2	2	29
OG0001866	2	2	3	2	2	2	2	2	2	5	2	3	29
OG0001867	2	4	2	3	4	5	2	1	2	1	1	2	29
OG0001868	2	2	2	2	2	3	3	1	1	1	3	7	29
OG0001869	4	2	2	2	3	3	4	1	2	2	1	3	29
OG0001870	7	5	0	3	4	6	3	0	0	0	0	1	29
OG0001871	2	2	1	3	5	6	3	2	1	2	1	1	29
OG0001872	1	2	5	2	2	2	2	1	3	4	1	4	29
OG0001873	2	2	2	2	3	2	3	2	2	2	2	5	29
OG0001874	1	2	3	2	2	2	2	1	4	3	2	5	29
OG0001875	3	3	3	3	3	3	3	1	1	1	1	4	29
OG0001876	2	2	3	2	2	2	2	3	3	3	3	2	29
OG0001877	4	3	1	2	4	5	4	0	0	0	0	6	29
OG0001878	3	3	1	3	3	3	3	1	3	1	2	3	29
OG0001879	3	3	3	3	3	3	3	1	1	3	0	3	29
OG0001880	2	2	0	2	2	2	2	2	4	2	2	7	29
OG0001881	3	4	7	2	2	2	6	0	0	0	0	3	29
OG0001882	3	3	2	3	3	3	3	2	4	2	1	0	29
OG0001883	3	2	4	2	2	2	2	1	3	3	2	3	29
OG0001884	3	3	1	3	3	3	3	2	1	2	3	2	29
OG0001885	2	3	3	4	2	2	2	2	5	1	2	1	29
OG0001886	2	2	2	2	2	2	2	3	4	4	2	2	29
OG0001887	2	2	3	2	2	2	2	1	3	3	2	5	29
OG0001888	2	2	2	2	2	2	2	4	3	3	4	1	29
OG0001889	2	2	1	2	2	2	3	3	1	6	2	3	29
OG0001890	3	3	4	3	3	3	3	2	1	1	2	1	29
OG0001891	1	2	4	2	2	2	2	1	3	3	4	3	29
OG0001892	5	3	7	2	2	3	3	0	0	0	0	4	29
OG0001893	5	2	2	3	1	1	2	2	3	0	1	7	29
OG0001894	2	2	3	2	2	2	2	2	3	5	0	4	29
OG0001895	2	5	1	1	3	3	8	0	0	0	0	6	29
OG0001896	2	2	3	2	2	2	2	3	4	3	1	3	29
OG0001897	2	2	3	2	3	2	2	1	5	2	2	3	29
OG0001898	2	2	5	2	2	2	2	1	2	3	1	5	29
OG0001899	2	3	2	3	3	3	3	1	2	1	1	5	29
OG0001900	2	1	1	2	1	1	2	5	5	2	4	3	29
OG0001901	3	3	3	3	3	3	2	1	2	2	1	3	29
OG0001902	2	2	3	2	2	2	2	1	6	3	2	2	29
OG0001903	2	2	4	3	2	2	2	2	5	1	2	2	29
OG0001904	2	2	2	3	2	2	2	1	3	4	4	2	29
OG0001905	1	2	3	2	2	2	2	2	3	4	3	3	29
OG0001906	2	2	5	2	2	2	2	1	3	2	2	4	29
OG0001907	2	2	4	2	2	2	2	3	0	4	3	3	29
OG0001908	3	3	2	3	3	3	5	1	2	2	1	1	29
OG0001909	2	2	3	2	2	2	2	2	2	3	2	5	29
OG0001910	1	2	0	2	2	2	2	1	9	5	1	2	29
OG0001911	2	2	4	2	2	2	3	1	4	2	1	4	29
OG0001912	3	3	3	3	3	3	3	1	2	1	1	3	29
OG0001913	3	3	2	2	2	2	2	1	3	2	2	5	29
OG0001914	3	3	2	3	2	2	3	3	1	2	2	3	29
OG0001915	2	2	4	2	2	2	2	1	4	2	1	5	29
OG0001916	2	2	2	2	2	2	3	3	6	3	2	0	29
OG0001917	1	2	3	2	2	2	2	2	6	2	2	3	29
OG0001918	1	3	5	3	3	3	3	0	2	2	1	3	29
OG0001919	2	3	4	1	1	1	3	5	2	1	3	3	29
OG0001920	2	2	1	11	2	2	2	1	0	0	0	6	29
OG0001921	4	3	0	3	3	5	2	0	0	0	0	9	29
OG0001922	3	3	1	3	3	3	3	1	1	2	2	4	29
OG0001923	2	2	1	2	2	2	2	3	5	3	4	1	29
OG0001924	2	2	2	3	3	3	2	2	1	3	3	3	29
OG0001925	2	2	3	2	2	2	2	1	5	3	1	4	29
OG0001926	3	3	2	4	3	3	2	1	2	1	2	3	29
OG0001927	3	4	4	3	3	3	2	1	2	1	2	1	29
OG0001928	2	2	1	2	4	6	9	0	0	0	0	3	29
OG0001929	1	2	3	2	2	2	3	4	2	4	3	1	29
OG0001930	2	2	5	2	2	2	2	2	3	2	2	3	29
OG0001931	3	3	3	2	2	2	2	2	3	2	3	2	29
OG0001932	2	2	3	2	2	2	2	2	3	3	2	4	29
OG0001933	2	3	5	2	3	3	3	1	2	2	1	2	29
OG0001934	2	2	1	2	2	2	2	2	3	0	2	9	29
OG0001935	2	1	2	2	2	2	2	3	4	3	3	3	29
OG0001936	2	2	3	2	2	2	2	2	3	3	2	4	29
OG0001937	2	2	0	2	2	2	2	3	6	3	3	2	29
OG0001938	1	2	6	2	2	2	2	2	3	3	2	2	29
OG0001939	1	1	0	1	1	1	1	3	6	5	8	1	29
OG0001940	2	3	2	3	3	3	3	1	1	1	1	6	29
OG0001941	2	2	2	4	2	2	2	4	3	1	4	1	29
OG0001942	3	3	2	3	3	3	4	2	0	2	2	2	29
OG0001943	2	2	1	2	2	2	2	2	8	2	3	1	29
OG0001944	3	3	2	4	4	6	3	0	0	0	0	4	29
OG0001945	7	4	0	4	3	5	3	0	0	0	2	1	29
OG0001946	2	2	3	2	2	2	2	1	4	1	1	7	29
OG0001947	1	2	4	3	3	3	3	1	2	2	3	2	29
OG0001948	1	2	4	2	2	2	2	1	3	4	2	4	29
OG0001949	2	2	3	2	2	2	2	2	4	2	1	5	29
OG0001950	3	3	3	3	3	3	2	1	2	2	1	3	29
OG0001951	4	4	3	4	4	4	2	0	0	0	0	4	29
OG0001952	2	3	3	3	2	2	3	1	3	3	1	3	29
OG0001953	2	2	4	2	2	2	2	1	4	2	2	4	29
OG0001954	4	3	3	3	3	3	3	1	2	1	2	1	29
OG0001955	2	2	1	2	2	2	3	1	2	2	2	8	29
OG0001956	1	3	4	3	3	3	3	1	1	2	1	4	29
OG0001957	3	3	1	3	2	3	3	1	2	3	2	3	29
OG0001958	4	4	0	1	8	8	3	0	0	0	0	1	29
OG0001959	1	3	4	3	3	3	2	1	3	3	1	2	29
OG0001960	2	2	4	2	2	2	2	1	4	1	2	5	29
OG0001961	3	3	4	2	2	2	4	1	2	0	1	5	29
OG0001962	2	2	2	2	2	2	2	2	4	4	3	2	29
OG0001963	2	2	4	2	2	2	2	1	6	3	2	1	29
OG0001964	2	2	2	2	2	2	2	3	4	3	3	2	29
OG0001965	3	3	3	2	1	2	2	3	2	2	2	4	29
OG0001966	1	2	3	2	2	2	2	2	4	4	2	3	29
OG0001967	2	2	4	2	2	2	2	2	4	3	2	2	29
OG0001968	2	2	4	2	2	2	2	2	4	3	2	2	29
OG0001969	3	2	4	2	2	2	3	2	1	3	2	3	29
OG0001970	3	6	2	7	3	3	3	0	0	0	0	2	29
OG0001971	3	2	2	3	3	3	3	1	2	1	1	5	29
OG0001972	2	2	2	2	2	2	2	2	3	3	2	5	29
OG0001973	1	3	1	3	4	6	4	0	0	0	0	7	29
OG0001974	2	3	4	2	2	2	2	3	2	2	3	2	29
OG0001975	3	2	4	3	2	3	3	1	4	1	0	3	29
OG0001976	2	3	1	2	2	1	2	6	2	4	2	2	29
OG0001977	2	6	3	2	3	4	7	0	0	0	0	2	29
OG0001978	2	2	5	2	2	2	3	2	3	2	2	2	29
OG0001979	2	2	3	2	2	2	2	1	3	2	2	6	29
OG0001980	2	2	2	2	2	2	2	3	3	2	3	4	29
OG0001981	2	2	4	2	2	2	3	1	3	2	1	5	29
OG0001982	2	2	2	2	2	2	2	1	2	2	2	8	29
OG0001983	2	2	3	2	2	2	2	2	5	2	3	2	29
OG0001984	2	2	4	4	2	2	2	1	2	1	1	6	29
OG0001985	1	2	3	2	2	2	2	1	5	4	2	3	29
OG0001986	2	2	4	2	2	2	2	1	3	5	3	1	29
OG0001987	2	3	3	3	3	3	2	2	3	2	1	2	29
OG0001988	3	7	2	4	2	4	4	0	0	0	0	3	29
OG0001989	1	2	4	2	1	2	2	1	4	4	2	4	29
OG0001990	4	3	3	5	3	4	2	0	1	1	1	2	29
OG0001991	3	3	4	3	3	2	3	0	3	2	0	3	29
OG0001992	3	2	1	5	3	3	3	1	4	2	1	1	29
OG0001993	2	2	2	2	2	2	2	1	3	3	5	3	29
OG0001994	1	2	5	2	2	2	2	1	3	0	1	8	29
OG0001995	2	2	4	2	3	3	1	3	2	3	1	3	29
OG0001996	3	4	0	4	3	4	2	2	2	1	1	3	29
OG0001997	2	2	2	4	2	2	4	1	2	1	3	4	29
[truncated: 25,257 more rows]

## Sheet: S10
Table S10. Statistics of the orthogroups generated from the 12 genomes
OG0013667	augustus_masked-ctg146-processed-gene-0.3-mRNA-1	(6-4)DNA photolyase OS=Arabidopsis thaliana OX=3702 GN=UVR3 PE=1 SV=2
OG0026942	maker-ctg336-augustus-gene-6.16-mRNA-1	(R)-mandelonitrile lyase 3 OS=Prunus serotina OX=23207 GN=MDL3 PE=2 SV=1
OG0017380	augustus_masked-ctg342-processed-gene-2.6-mRNA-1	14-3-3-like protein GF14 chi OS=Arabidopsis thaliana OX=3702 GN=GRF1 PE=1 SV=3
OG0026872	maker-ctg1024-augustus-gene-5.24-mRNA-1	14-3-3-like protein GF14 epsilon OS=Arabidopsis thaliana OX=3702 GN=GRF10 PE=1 SV=1
OG0026987	maker-ctg1024-augustus-gene-4.27-mRNA-1	14-3-3-like protein GF14 omega OS=Arabidopsis thaliana OX=3702 GN=GRF2 PE=2 SV=2
OG0021806	augustus_masked-ctg2547-processed-gene-0.19-mRNA-1	1-aminocyclopropane-1-carboxylate oxidase OS=Brassica juncea OX=3707 GN=ACO PE=2 SV=1
OG0027095	augustus_masked-ctg1487-processed-gene-0.6-mRNA-1	1-aminocyclopropane-1-carboxylate synthase 4 OS=Arabidopsis thaliana OX=3702 GN=ACS4 PE=1 SV=1
OG0027087	maker-ctg4004-augustus-gene-0.0-mRNA-1	2-oxoglutarate-dependent dioxygenase tropC OS=Talaromyces stipitatus (strain ATCC 10500 / CBS 375.48 / QM 6759 / NRRL 1006) OX=441959 GN=tropC PE=1 SV=1
OG0026990	augustus_masked-ctg1902-processed-gene-0.4-mRNA-1	30S ribosomal protein S13 OS=Sphingopyxis alaskensis (strain DSM 13593 / LMG 18877 / RB2256) OX=317655 GN=rpsM PE=3 SV=1
OG0021893	augustus_masked-ctg2456-processed-gene-0.9-mRNA-1	30S ribosomal protein S17, chloroplastic OS=Arabidopsis thaliana OX=3702 GN=RPS17 PE=1 SV=1
OG0026757	augustus_masked-ctg1-processed-gene-12.76-mRNA-1	3-hydroxyisobutyrate dehydrogenase OS=Pseudomonas aeruginosa (strain ATCC 15692 / DSM 22644 / CIP 104116 / JCM 14847 / LMG 12228 / 1C / PRS 101 / PAO1) OX=208964 GN=mmsB PE=1 SV=1
OG0027020	augustus_masked-ctg112-processed-gene-5.31-mRNA-1	3-ketoacyl-CoA synthase 1 OS=Arabidopsis thaliana OX=3702 GN=KCS1 PE=1 SV=1
OG0027245	augustus_masked-ctg1074-processed-gene-5.1-mRNA-1	3-ketoacyl-CoA synthase 8 OS=Arabidopsis thaliana OX=3702 GN=KCS8 PE=2 SV=1
OG0021876	augustus_masked-ctg1-processed-gene-34.8-mRNA-1	3-ketoacyl-CoA thiolase OS=Bacillus subtilis (strain 168) OX=224308 GN=fadA PE=2 SV=1
OG0026755	augustus_masked-ctg1-processed-gene-9.57-mRNA-1	3-oxoacyl-[acyl-carrier-protein] synthase 2 OS=Rhizobium meliloti (strain 1021) OX=266834 GN=fabF PE=3 SV=2
OG0021888	augustus_masked-ctg1215-processed-gene-0.3-mRNA-1	40S ribosomal protein S10-2 OS=Arabidopsis thaliana OX=3702 GN=RPS10B PE=2 SV=1
OG0026698	maker-ctg1373-augustus-gene-0.13-mRNA-1	40S ribosomal protein S11-3 OS=Arabidopsis thaliana OX=3702 GN=RPS11C PE=2 SV=2
OG0021825	augustus_masked-ctg815-processed-gene-0.3-mRNA-1	40S ribosomal protein S26-3 OS=Arabidopsis thaliana OX=3702 GN=RPS26C PE=2 SV=1
OG0026880	maker-ctg1348-augustus-gene-0.36-mRNA-1	40S ribosomal protein S4-3 OS=Arabidopsis thaliana OX=3702 GN=RPS4D PE=2 SV=2
OG0018379	maker-ctg129-augustus-gene-4.0-mRNA-1	40S ribosomal protein S8-1 OS=Arabidopsis thaliana OX=3702 GN=RPS8A PE=1 SV=1
OG0026733	maker-ctg257-augustus-gene-2.4-mRNA-1	40S ribosomal protein S8-1 OS=Arabidopsis thaliana OX=3702 GN=RPS8A PE=1 SV=1
OG0027130	augustus_masked-ctg313-processed-gene-1.2-mRNA-1	4-coumarate--CoA ligase 3 OS=Arabidopsis thaliana OX=3702 GN=4CL3 PE=1 SV=1
OG0026837	augustus_masked-ctg333-processed-gene-3.14-mRNA-1	4-coumarate--CoA ligase-like 1 OS=Arabidopsis thaliana OX=3702 GN=4CLL1 PE=1 SV=1
OG0026812	augustus_masked-ctg4250-processed-gene-0.14-mRNA-1	4-coumarate--CoA ligase-like 4 OS=Arabidopsis thaliana OX=3702 GN=4CLL4 PE=2 SV=1
OG0026813	augustus_masked-ctg4250-processed-gene-0.17-mRNA-1	4-coumarate--CoA ligase-like 4 OS=Arabidopsis thaliana OX=3702 GN=4CLL4 PE=2 SV=1
OG0027214	augustus_masked-ctg2871-processed-gene-0.1-mRNA-1	4-coumarate--CoA ligase-like 7 OS=Arabidopsis thaliana OX=3702 GN=4CLL7 PE=1 SV=1
OG0026751	augustus_masked-ctg1-processed-gene-5.75-mRNA-1	50S ribosomal protein L31 OS=Zymomonas mobilis subsp. mobilis (strain ATCC 31821 / ZM4 / CP4) OX=264203 GN=rpmE PE=3 SV=1
OG0027173	augustus_masked-ctg4348-processed-gene-0.7-mRNA-1	60S ribosomal protein L11-1 OS=Arabidopsis thaliana OX=3702 GN=RPL11A PE=2 SV=2
OG0026862	maker-ctg1188-augustus-gene-0.3-mRNA-1	60S ribosomal protein L13a-2 OS=Arabidopsis thaliana OX=3702 GN=RPL13AB PE=2 SV=1
OG0019742	augustus_masked-ctg117-processed-gene-23.5-mRNA-1	60S ribosomal protein L15-1 OS=Arabidopsis thaliana OX=3702 GN=RPL15A PE=2 SV=1
OG0026912	maker-ctg2426-augustus-gene-0.2-mRNA-1	60S ribosomal protein L26-1 OS=Arabidopsis thaliana OX=3702 GN=RPL26A PE=2 SV=2
OG0021890	augustus_masked-ctg2765-processed-gene-0.1-mRNA-1	60S ribosomal protein L28-1 OS=Arabidopsis thaliana OX=3702 GN=RPL28A PE=1 SV=1
OG0026571	augustus_masked-ctg491-processed-gene-4.22-mRNA-1	60S ribosomal protein L30-2 OS=Arabidopsis thaliana OX=3702 GN=RPL30B PE=3 SV=1
OG0019689	maker-ctg1400-augustus-gene-0.10-mRNA-1	60S ribosomal protein L3-2 OS=Arabidopsis thaliana OX=3702 GN=ARP2 PE=2 SV=4
OG0021972	maker-ctg1400-augustus-gene-0.16-mRNA-1	60S ribosomal protein L3-2 OS=Arabidopsis thaliana OX=3702 GN=ARP2 PE=2 SV=4
OG0026679	augustus_masked-ctg488-processed-gene-4.40-mRNA-1	60S ribosomal protein L4-1 OS=Arabidopsis thaliana OX=3702 GN=RPL4A PE=1 SV=1
OG0027089	maker-ctg18-augustus-gene-14.3-mRNA-1	65-kDa microtubule-associated protein 1 OS=Arabidopsis thaliana OX=3702 GN=MAP65-1 PE=1 SV=1
OG0021868	augustus_masked-ctg257-processed-gene-4.9-mRNA-1	ABC transporter A family member 11 OS=Arabidopsis thaliana OX=3702 GN=ABCA11 PE=3 SV=1
OG0027049	maker-ctg1288-augustus-gene-0.12-mRNA-1	ABC transporter B family member 15 OS=Arabidopsis thaliana OX=3702 GN=ABCB15 PE=3 SV=1
OG0026846	augustus_masked-ctg2402-processed-gene-0.8-mRNA-1	ABC transporter G family member 1 OS=Arabidopsis thaliana OX=3702 GN=ABCG1 PE=2 SV=1
OG0021904	augustus_masked-ctg255-processed-gene-9.31-mRNA-1	ABC transporter G family member 17 OS=Arabidopsis thaliana OX=3702 GN=ABCG17 PE=2 SV=1
OG0019749	augustus_masked-ctg1979-processed-gene-0.0-mRNA-1	ABC transporter G family member 19 OS=Arabidopsis thaliana OX=3702 GN=ABCG19 PE=1 SV=1
OG0019754	augustus_masked-ctg1369-processed-gene-0.7-mRNA-1	ABC transporter G family member 2 OS=Arabidopsis thaliana OX=3702 GN=ABCG2 PE=2 SV=1
OG0019728	augustus_masked-ctg1374-processed-gene-1.38-mRNA-1	ABC transporter G family member 20 OS=Arabidopsis thaliana OX=3702 GN=ABCG20 PE=2 SV=1
OG0026591	augustus_masked-ctg1647-processed-gene-0.0-mRNA-1	ABC transporter G family member 31 OS=Arabidopsis thaliana OX=3702 GN=ABCG31 PE=1 SV=1
OG0026919	maker-ctg2931-augustus-gene-0.4-mRNA-1	ABC transporter G family member 38 OS=Arabidopsis thaliana OX=3702 GN=ABCG38 PE=2 SV=1
OG0026791	augustus_masked-ctg1264-processed-gene-0.3-mRNA-1	ABC transporter G family member 5 OS=Arabidopsis thaliana OX=3702 GN=ABCG5 PE=2 SV=1
OG0026673	augustus_masked-ctg2466-processed-gene-0.6-mRNA-1	ABC transporter I family member 19 OS=Arabidopsis thaliana OX=3702 GN=ABCI19 PE=2 SV=1
OG0027090	augustus_masked-ctg1642-processed-gene-0.2-mRNA-1	ABSCISIC ACID-INSENSITIVE 5-like protein 8 OS=Arabidopsis thaliana OX=3702 GN=BZIP15 PE=1 SV=1
OG0026745	augustus_masked-ctg1291-processed-gene-0.1-mRNA-1	ACD11 homolog protein OS=Arabidopsis thaliana OX=3702 GN=At4g39670 PE=2 SV=1
OG0026769	augustus_masked-ctg1-processed-gene-28.12-mRNA-1	Acetoacetyl-CoA reductase OS=Rhizobium meliloti (strain 1021) OX=266834 GN=phaB PE=3 SV=1
OG0026716	augustus_masked-ctg3538-processed-gene-0.15-mRNA-1	Acetolactate synthase small subunit OS=Synechocystis sp. (strain PCC 6803 / Kazusa) OX=1111708 GN=ilvH PE=3 SV=2
OG0021905	augustus_masked-ctg13-processed-gene-10.2-mRNA-1	Acetyl-CoA acetyltransferase, cytosolic 1 OS=Arabidopsis thaliana OX=3702 GN=AAT1 PE=1 SV=1
OG0018357	maker-ctg1522-augustus-gene-0.2-mRNA-1	Acetyl-CoA carboxylase 1 OS=Arabidopsis thaliana OX=3702 GN=ACC1 PE=1 SV=1
OG0026761	augustus_masked-ctg1-processed-gene-14.57-mRNA-1	Aconitate hydratase A OS=Escherichia coli (strain K12) OX=83333 GN=acnA PE=1 SV=3
OG0021833	maker-ctg127-augustus-gene-1.0-mRNA-1	Actin-11 OS=Arabidopsis thaliana OX=3702 GN=ACT11 PE=1 SV=1
OG0021832	augustus_masked-ctg127-processed-gene-1.11-mRNA-1	Actin-46 (Fragment) OS=Solanum tuberosum OX=4113 PE=3 SV=1
OG0026607	maker-ctg499-augustus-gene-0.9-mRNA-1	Acylamino-acid-releasing enzyme OS=Arabidopsis thaliana OX=3702 GN=AARE PE=1 SV=1
OG0026965	augustus_masked-ctg1509-processed-gene-0.11-mRNA-1	Adagio protein 2 OS=Arabidopsis thaliana OX=3702 GN=ADO2 PE=1 SV=1
OG0021856	augustus_masked-ctg29-processed-gene-25.2-mRNA-1	Adenosine kinase 1 OS=Arabidopsis thaliana OX=3702 GN=ADK1 PE=1 SV=1
OG0027060	augustus_masked-ctg1508-processed-gene-0.16-mRNA-1	Adenosylhomocysteinase 1 OS=Arabidopsis thaliana OX=3702 GN=SAHH1 PE=1 SV=1
OG0026785	augustus_masked-ctg787-processed-gene-0.5-mRNA-1	Adenosylhomocysteinase 2 OS=Arabidopsis thaliana OX=3702 GN=SAHH2 PE=2 SV=1
OG0027194	maker-ctg237-augustus-gene-1.11-mRNA-1	ADP-ribosylation factor 1 OS=Arabidopsis thaliana OX=3702 GN=ARF1 PE=1 SV=2
OG0026572	maker-ctg491-augustus-gene-4.18-mRNA-1	Agamous-like MADS-box protein AGL66 OS=Arabidopsis thaliana OX=3702 GN=AGL66 PE=1 SV=1
OG0018368	augustus_masked-ctg2804-processed-gene-0.3-mRNA-1	Agamous-like MADS-box protein AGL86 OS=Arabidopsis thaliana OX=3702 GN=AGL86 PE=1 SV=1
OG0026647	augustus_masked-ctg1080-processed-gene-1.18-mRNA-1	Aldehyde oxidase GLOX OS=Vitis pseudoreticulata OX=231512 GN=GLOX PE=2 SV=1
OG0027163	augustus_masked-ctg824-processed-gene-2.4-mRNA-1	Aldehyde oxidase GLOX1 OS=Arabidopsis thaliana OX=3702 GN=GLOX1 PE=2 SV=1
OG0021808	augustus_masked-ctg3015-processed-gene-0.2-mRNA-1	Aldo-keto reductase family 4 member C10 OS=Arabidopsis thaliana OX=3702 GN=AKR4C10 PE=1 SV=1
OG0019743	augustus_masked-ctg1299-processed-gene-0.2-mRNA-1	Alkane hydroxylase MAH1 OS=Arabidopsis thaliana OX=3702 GN=CYP96A15 PE=2 SV=1
OG0027116	augustus_masked-ctg1937-processed-gene-0.12-mRNA-1	Alkane hydroxylase MAH1 OS=Arabidopsis thaliana OX=3702 GN=CYP96A15 PE=2 SV=1
OG0026637	augustus_masked-ctg2040-processed-gene-0.47-mRNA-1	Alpha-ketoglutaric semialdehyde dehydrogenase OS=Bacillus subtilis (strain 168) OX=224308 GN=gucD PE=1 SV=1
OG0008378	augustus_masked-ctg405-processed-gene-1.4-mRNA-1	Alpha-mannosidase I MNS4 OS=Arabidopsis thaliana OX=3702 GN=MNS4 PE=1 SV=1
OG0026962	augustus_masked-ctg2045-processed-gene-0.6-mRNA-1	Aluminum-activated malate transporter 7 OS=Arabidopsis thaliana OX=3702 GN=ALMT7 PE=3 SV=1
OG0027065	augustus_masked-ctg1024-processed-gene-7.17-mRNA-1	Amino acid permease 5 OS=Arabidopsis thaliana OX=3702 GN=AAP5 PE=1 SV=1
OG0026977	augustus_masked-ctg9-processed-gene-8.9-mRNA-1	Amino acid permease 8 OS=Arabidopsis thaliana OX=3702 GN=AAP8 PE=1 SV=1
OG0027167	augustus_masked-ctg885-processed-gene-0.31-mRNA-1	Anaphase-promoting complex subunit 8 OS=Arabidopsis thaliana OX=3702 GN=APC8 PE=1 SV=1
OG0027221	augustus_masked-ctg948-processed-gene-0.8-mRNA-1	Ankyrin repeat domain-containing protein 2B OS=Arabidopsis thaliana OX=3702 GN=AKR2B PE=1 SV=1
Orthogroup	Representative gene name	Annotation
OG0027000	maker-ctg728-augustus-gene-0.3-mRNA-1	AP-1 complex subunit gamma-1 OS=Arabidopsis thaliana OX=3702 GN=GAMMA-ADR PE=1 SV=1
OG0026793	augustus_masked-ctg1395-processed-gene-0.0-mRNA-1	AP-2 complex subunit mu OS=Arabidopsis thaliana OX=3702 GN=AP2M PE=1 SV=1
OG0027094	augustus_masked-ctg3400-processed-gene-0.6-mRNA-1	AP2-like ethylene-responsive transcription factor ANT OS=Arabidopsis thaliana OX=3702 GN=ANT PE=1 SV=2
OG0027223	maker-ctg338-augustus-gene-6.7-mRNA-1	AP2-like ethylene-responsive transcription factor TOE2 OS=Arabidopsis thaliana OX=3702 GN=TOE2 PE=1 SV=1
OG0019701	augustus_masked-ctg1241-processed-gene-0.15-mRNA-1	ARF guanine-nucleotide exchange factor GNL1 OS=Arabidopsis thaliana OX=3702 GN=GNL1 PE=3 SV=1
OG0026639	maker-ctg116-augustus-gene-1.50-mRNA-1	Asparagine synthetase [glutamine-hydrolyzing] 3 OS=Arabidopsis thaliana OX=3702 GN=ASN3 PE=2 SV=1
OG0019724	maker-ctg333-augustus-gene-4.10-mRNA-1	Aspartate aminotransferase, cytoplasmic isozyme 2 OS=Arabidopsis thaliana OX=3702 GN=ASP4 PE=2 SV=2
OG0021900	augustus_masked-ctg333-processed-gene-4.2-mRNA-1	Aspartate aminotransferase, cytoplasmic isozyme 2 OS=Arabidopsis thaliana OX=3702 GN=ASP4 PE=2 SV=2
OG0027062	augustus_masked-ctg262-processed-gene-5.2-mRNA-1	Aspartic proteinase A2 OS=Arabidopsis thaliana OX=3702 GN=APA2 PE=2 SV=1
OG0021975	augustus_masked-ctg172-processed-gene-0.0-mRNA-1	Aspartic proteinase CDR1 OS=Arabidopsis thaliana OX=3702 GN=CDR1 PE=1 SV=1
OG0026704	augustus_masked-ctg598-processed-gene-0.34-mRNA-1	Aspartyl protease AED3 OS=Arabidopsis thaliana OX=3702 GN=AED3 PE=1 SV=1
OG0026705	augustus_masked-ctg598-processed-gene-0.35-mRNA-1	Aspartyl protease AED3 OS=Arabidopsis thaliana OX=3702 GN=AED3 PE=1 SV=1
OG0021988	augustus_masked-ctg1048-processed-gene-0.3-mRNA-1	AT-hook motif nuclear-localized protein 24 OS=Arabidopsis thaliana OX=3702 GN=AHL24 PE=2 SV=1
OG0026659	augustus_masked-ctg2393-processed-gene-0.8-mRNA-1	AT-hook motif nuclear-localized protein 29 OS=Arabidopsis thaliana OX=3702 GN=AHL29 PE=1 SV=1
OG0026660	augustus_masked-ctg437-processed-gene-11.60-mRNA-1	AT-hook motif nuclear-localized protein 29 OS=Arabidopsis thaliana OX=3702 GN=AHL29 PE=1 SV=1
OG0013666	augustus_masked-ctg648-processed-gene-1.22-mRNA-1	AT-hook motif nuclear-localized protein 3 OS=Arabidopsis thaliana OX=3702 GN=AHL3 PE=1 SV=1
OG0026736	augustus_masked-ctg1-processed-gene-16.7-mRNA-1	ATM1-type heavy metal exporter OS=Novosphingobium aromaticivorans (strain ATCC 700278 / DSM 12444 / CIP 105152 / NBRC 16084 / F199) OX=279238 GN=atm1 PE=1 SV=1
OG0021918	maker-ctg1055-augustus-gene-0.42-mRNA-1	ATPase 10, plasma membrane-type OS=Arabidopsis thaliana OX=3702 GN=AHA10 PE=2 SV=2
OG0026892	augustus_masked-ctg516-processed-gene-0.1-mRNA-1	ATPase 8, plasma membrane-type OS=Arabidopsis thaliana OX=3702 GN=AHA8 PE=3 SV=1
OG0027152	augustus_masked-ctg508-processed-gene-1.6-mRNA-1	ATPase family AAA domain-containing protein 3A homolog OS=Drosophila melanogaster OX=7227 GN=bor PE=1 SV=2
OG0016626	augustus_masked-ctg179-processed-gene-6.10-mRNA-1	ATP-dependent 6-phosphofructokinase 3 OS=Arabidopsis thaliana OX=3702 GN=PFK3 PE=1 SV=1
OG0017390	augustus_masked-ctg1517-processed-gene-0.3-mRNA-1	ATP-dependent Clp protease proteolytic subunit 2, mitochondrial OS=Arabidopsis thaliana OX=3702 GN=CLPP2 PE=1 SV=1
OG0026999	augustus_masked-ctg5210-processed-gene-0.10-mRNA-1	ATP-dependent zinc metalloprotease FTSH 3, mitochondrial OS=Arabidopsis thaliana OX=3702 GN=FTSH3 PE=1 SV=1
OG0026691	augustus_masked-ctg1994-processed-gene-0.47-mRNA-1	ATP-dependent zinc metalloprotease FTSH 5, chloroplastic OS=Arabidopsis thaliana OX=3702 GN=FTSH5 PE=1 SV=1
OG0027027	augustus_masked-ctg8-processed-gene-11.15-mRNA-1	Autophagy-related protein 8d OS=Arabidopsis thaliana OX=3702 GN=ATG8D PE=1 SV=1
OG0026714	augustus_masked-ctg1927-processed-gene-0.10-mRNA-1	Auxin efflux carrier component 3 OS=Arabidopsis thaliana OX=3702 GN=PIN3 PE=1 SV=1
OG0027237	augustus_masked-ctg244-processed-gene-1.4-mRNA-1	Auxin-responsive protein IAA12 OS=Arabidopsis thaliana OX=3702 GN=IAA12 PE=1 SV=1
OG0027149	maker-ctg3040-augustus-gene-0.1-mRNA-1	Auxin-responsive protein IAA14 OS=Arabidopsis thaliana OX=3702 GN=IAA14 PE=1 SV=2
OG0027148	maker-ctg3040-augustus-gene-0.0-mRNA-1	Auxin-responsive protein IAA30 OS=Oryza sativa subsp. japonica OX=39947 GN=IAA30 PE=2 SV=1
OG0027140	augustus_masked-ctg5489-processed-gene-0.2-mRNA-1	Basic endochitinase CHB4 OS=Brassica napus OX=3708 PE=1 SV=2
OG0026827	augustus_masked-ctg1538-processed-gene-0.1-mRNA-1	Basic leucine zipper 23 OS=Arabidopsis thaliana OX=3702 GN=BZIP23 PE=2 SV=1
OG0027181	augustus_masked-ctg2155-processed-gene-0.3-mRNA-1	BEACH domain-containing protein A2 OS=Arabidopsis thaliana OX=3702 GN=BCHA2 PE=4 SV=1
OG0027182	maker-ctg1279-augustus-gene-1.25-mRNA-1	BEACH domain-containing protein A2 OS=Arabidopsis thaliana OX=3702 GN=BCHA2 PE=4 SV=1
OG0027234	augustus_masked-ctg1930-processed-gene-0.23-mRNA-1	BEL1-like homeodomain protein 4 OS=Arabidopsis thaliana OX=3702 GN=BLH4 PE=1 SV=2
OG0019699	augustus_masked-ctg1334-processed-gene-0.21-mRNA-1	Beta-adaptin-like protein C OS=Arabidopsis thaliana OX=3702 GN=BETAC-AD PE=1 SV=2
OG0021937	maker-ctg107-augustus-gene-4.14-mRNA-1	Beta-carotene 3-hydroxylase 1, chloroplastic OS=Arabidopsis thaliana OX=3702 GN=BETA-OHASE 1 PE=1 SV=1
OG0026787	augustus_masked-ctg1823-processed-gene-0.35-mRNA-1	Beta-D-xylosidase 3 OS=Arabidopsis thaliana OX=3702 GN=BXL3 PE=1 SV=1
OG0027197	maker-ctg494-augustus-gene-1.1-mRNA-1	Beta-galactosidase 5 OS=Arabidopsis thaliana OX=3702 GN=BGAL5 PE=2 SV=1
OG0026768	augustus_masked-ctg1-processed-gene-31.24-mRNA-1	Beta-galactosidase OS=Bacillus megaterium (strain DSM 319) OX=592022 GN=bgaM PE=3 SV=1
OG0026766	augustus_masked-ctg1-processed-gene-22.76-mRNA-1	Beta-galactosidase OS=Thermotoga maritima (strain ATCC 43589 / MSB8 / DSM 3109 / JCM 10099) OX=243274 GN=lacZ PE=3 SV=2
OG0026767	augustus_masked-ctg1-processed-gene-22.78-mRNA-1	Beta-galactosidase OS=Thermotoga maritima (strain ATCC 43589 / MSB8 / DSM 3109 / JCM 10099) OX=243274 GN=lacZ PE=3 SV=2
OG0027106	augustus_masked-ctg1214-processed-gene-0.17-mRNA-1	Beta-glucosidase 19 OS=Arabidopsis thaliana OX=3702 GN=BGLU19 PE=2 SV=1
OG0021929	augustus_masked-ctg1157-processed-gene-0.2-mRNA-1	Beta-glucuronosyltransferase GlcAT14A OS=Arabidopsis thaliana OX=3702 GN=GLCAT14A PE=2 SV=1
OG0021956	maker-ctg1106-augustus-gene-0.26-mRNA-1	Beta-hexosaminidase 1 OS=Arabidopsis thaliana OX=3702 GN=HEXO1 PE=1 SV=1
OG0021853	augustus_masked-ctg76-processed-gene-13.3-mRNA-1	Bifunctional nitrilase/nitrile hydratase NIT4 OS=Arabidopsis thaliana OX=3702 GN=NIT4 PE=1 SV=1
OG0026969	augustus_masked-ctg1172-processed-gene-0.6-mRNA-1	Bifunctional UDP-glucose 4-epimerase and UDP-xylose 4-epimerase 3 OS=Arabidopsis thaliana OX=3702 GN=UGE3 PE=1 SV=1
OG0018370	augustus_masked-ctg2262-processed-gene-0.4-mRNA-1	Boron transporter 4 OS=Arabidopsis thaliana OX=3702 GN=BOR4 PE=2 SV=1
OG0026789	augustus_masked-ctg2323-processed-gene-0.4-mRNA-1	BTB/POZ domain-containing protein At3g44820 OS=Arabidopsis thaliana OX=3702 GN=At3g44820 PE=2 SV=2
OG0019691	augustus_masked-ctg143-processed-gene-2.5-mRNA-1	BTB/POZ domain-containing protein At4g08455 OS=Arabidopsis thaliana OX=3702 GN=At4g08455 PE=1 SV=1
OG0019760	augustus_masked-ctg1031-processed-gene-0.4-mRNA-1	BTB/POZ domain-containing protein At4g08455 OS=Arabidopsis thaliana OX=3702 GN=At4g08455 PE=1 SV=1
OG0026939	augustus_masked-ctg243-processed-gene-4.4-mRNA-1	BTB/POZ domain-containing protein At4g08455 OS=Arabidopsis thaliana OX=3702 GN=At4g08455 PE=1 SV=1
OG0027219	augustus_masked-ctg373-processed-gene-0.0-mRNA-1	BTB/POZ domain-containing protein At4g08455 OS=Arabidopsis thaliana OX=3702 GN=At4g08455 PE=1 SV=1
OG0026680	augustus_masked-ctg5923-processed-gene-0.6-mRNA-1	BTB/POZ domain-containing protein At5g03250 OS=Arabidopsis thaliana OX=3702 GN=At5g03250 PE=2 SV=1
OG0027235	augustus_masked-ctg153-processed-gene-0.19-mRNA-1	BTB/POZ domain-containing protein POB1 OS=Arabidopsis thaliana OX=3702 GN=POB1 PE=1 SV=2
OG0026817	maker-ctg5-augustus-gene-6.11-mRNA-1	C2 and GRAM domain-containing protein At5g50170 OS=Arabidopsis thaliana OX=3702 GN=At5g50170 PE=2 SV=1
OG0026998	maker-ctg214-augustus-gene-6.7-mRNA-1	C2 domain-containing protein At1g53590 OS=Arabidopsis thaliana OX=3702 GN=NTMC2T6.1 PE=1 SV=2
OG0027084	augustus_masked-ctg2214-processed-gene-0.0-mRNA-1	Calcium-transporting ATPase 2, endoplasmic reticulum-type OS=Arabidopsis thaliana OX=3702 GN=ECA2 PE=1 SV=1
OG0026956	augustus_masked-ctg2638-processed-gene-0.15-mRNA-1	Callose synthase 12 OS=Arabidopsis thaliana OX=3702 GN=CALS12 PE=2 SV=1
OG0021809	augustus_masked-ctg5675-processed-gene-0.5-mRNA-1	Carbamoyl-phosphate synthase large chain OS=Mesorhizobium japonicum (strain LMG 29417 / CECT 9101 / MAFF 303099) OX=266835 GN=carB PE=3 SV=1
OG0026748	augustus_masked-ctg1-processed-gene-2.12-mRNA-1	Carbamoyl-phosphate synthase large chain OS=Zymomonas mobilis subsp. mobilis (strain ATCC 31821 / ZM4 / CP4) OX=264203 GN=carB PE=3 SV=2
OG0018358	augustus_masked-ctg2937-processed-gene-0.26-mRNA-1	Casein kinase 1-like protein HD16 OS=Oryza sativa subsp. japonica OX=39947 GN=HD16 PE=1 SV=1
OG0026630	maker-ctg147-augustus-gene-1.19-mRNA-1	Casein kinase II subunit alpha-4, chloroplastic OS=Arabidopsis thaliana OX=3702 GN=CKA4 PE=2 SV=1
OG0016623	augustus_masked-ctg137-processed-gene-3.0-mRNA-1	Casparian strip membrane protein 1 OS=Raphanus raphanistrum OX=109996 PE=2 SV=1
OG0026808	augustus_masked-ctg1551-processed-gene-0.4-mRNA-1	Cation/H(+) antiporter 12 OS=Arabidopsis thaliana OX=3702 GN=CHX12 PE=2 SV=2
OG0026835	augustus_masked-ctg2019-processed-gene-0.10-mRNA-1	Cation/H(+) antiporter 12 OS=Arabidopsis thaliana OX=3702 GN=CHX12 PE=2 SV=2
OG0026948	maker-ctg3503-augustus-gene-0.4-mRNA-1	Cation/H(+) antiporter 27 OS=Arabidopsis thaliana OX=3702 GN=CHX27 PE=2 SV=2
OG0018371	augustus_masked-ctg599-processed-gene-0.8-mRNA-1	Cation/H(+) antiporter 8 OS=Arabidopsis thaliana OX=3702 GN=CHX8 PE=2 SV=1
OG0019740	augustus_masked-ctg2185-processed-gene-0.13-mRNA-1	Cell division control protein 48 homolog C OS=Arabidopsis thaliana OX=3702 GN=CDC48C PE=2 SV=2
OG0027215	maker-ctg153-augustus-gene-3.5-mRNA-1	Cell division control protein 48 homolog C OS=Arabidopsis thaliana OX=3702 GN=CDC48C PE=2 SV=2
OG0021869	augustus_masked-ctg1-processed-gene-22.35-mRNA-1	Cell division cycle protein 48 homolog AF_1297 OS=Archaeoglobus fulgidus (strain ATCC 49558 / VC-16 / DSM 4304 / JCM 9628 / NBRC 100126) OX=224325 GN=AF_1297 PE=3 SV=1
OG0026688	augustus_masked-ctg740-processed-gene-3.8-mRNA-1	Chaperone protein ClpB1 OS=Arabidopsis thaliana OX=3702 GN=CLPB1 PE=1 SV=2
OG0026613	maker-ctg10-augustus-gene-1.2-mRNA-1	Chaperone protein ClpB4, mitochondrial OS=Arabidopsis thaliana OX=3702 GN=CLPB4 PE=2 SV=1
OG0018385	augustus_masked-ctg254-processed-gene-3.11-mRNA-1	Chaperone protein ClpC1, chloroplastic OS=Arabidopsis thaliana OX=3702 GN=CLPC1 PE=1 SV=1
OG0019759	augustus_masked-ctg670-processed-gene-0.14-mRNA-1	Chaperone protein ClpC2, chloroplastic OS=Arabidopsis thaliana OX=3702 GN=CLPC2 PE=1 SV=1
OG0027147	maker-ctg755-augustus-gene-1.16-mRNA-1	Chaperone protein ClpD, chloroplastic OS=Arabidopsis thaliana OX=3702 GN=CLPD PE=1 SV=1
OG0021844	augustus_masked-ctg1823-processed-gene-0.55-mRNA-1	Chaperone protein dnaJ 10 OS=Arabidopsis thaliana OX=3702 GN=ATJ10 PE=2 SV=2
OG0026708	augustus_masked-ctg2569-processed-gene-0.5-mRNA-1	Chlorophyll a-b binding protein CP29.1, chloroplastic OS=Arabidopsis thaliana OX=3702 GN=LHCB4.1 PE=1 SV=1
OG0026906	augustus_masked-ctg189-processed-gene-0.4-mRNA-1	Chloroplastic lipocalin OS=Arabidopsis thaliana OX=3702 GN=CHL PE=1 SV=1
OG0026778	augustus_masked-ctg1593-processed-gene-0.2-mRNA-1	Choline/ethanolaminephosphotransferase 1 OS=Arabidopsis thaliana OX=3702 GN=AAPT1 PE=1 SV=1
OG0027218	maker-ctg26-augustus-gene-9.2-mRNA-1	Chromatin assembly factor 1 subunit FAS1 OS=Arabidopsis thaliana OX=3702 GN=FAS1 PE=1 SV=1
OG0027071	augustus_masked-ctg947-processed-gene-1.44-mRNA-1	Chromatin remodeling protein EBS OS=Arabidopsis thaliana OX=3702 GN=EBS PE=1 SV=1
OG0026664	maker-ctg1083-augustus-gene-1.8-mRNA-1	Citrate synthase 2, peroxisomal OS=Arabidopsis thaliana OX=3702 GN=CSY2 PE=2 SV=1
OG0026996	maker-ctg227-augustus-gene-2.23-mRNA-1	CLP protease regulatory subunit CLPX3, mitochondrial OS=Arabidopsis thaliana OX=3702 GN=CLPX3 PE=2 SV=1
OG0027101	augustus_masked-ctg397-processed-gene-1.6-mRNA-1	Coatomer subunit gamma OS=Arabidopsis thaliana OX=3702 GN=At4g34450 PE=1 SV=2
OG0026929	augustus_masked-ctg1026-processed-gene-0.0-mRNA-1	Coleoptile phototropism protein 1 OS=Oryza sativa subsp. japonica OX=39947 GN=CPT1 PE=2 SV=1
OG0016630	augustus_masked-ctg4546-processed-gene-0.0-mRNA-1	COP9 signalosome complex subunit 5a OS=Arabidopsis thaliana OX=3702 GN=CSN5A PE=1 SV=2
OG0026886	augustus_masked-ctg658-processed-gene-0.13-mRNA-1	COP9 signalosome complex subunit 7 OS=Arabidopsis thaliana OX=3702 GN=CSN7 PE=1 SV=1
OG0019757	augustus_masked-ctg1069-processed-gene-0.7-mRNA-1	Cruciferin BnC2 OS=Brassica napus OX=3708 GN=BnC2 PE=3 SV=2
OG0026818	maker-ctg768-augustus-gene-0.4-mRNA-1	Cryptochrome-1 OS=Arabidopsis thaliana OX=3702 GN=CRY1 PE=1 SV=2
OG0026653	augustus_masked-ctg3402-processed-gene-0.2-mRNA-1	CTP synthase OS=Dictyostelium discoideum OX=44689 GN=ctps PE=3 SV=1
OG0019690	augustus_masked-ctg35-processed-gene-2.1-mRNA-1	Cyclic phosphodiesterase OS=Arabidopsis thaliana OX=3702 GN=At4g18930 PE=1 SV=1
OG0027210	augustus_masked-ctg279-processed-gene-1.13-mRNA-1	Cyclin-D4-1 OS=Arabidopsis thaliana OX=3702 GN=CYCD4-1 PE=1 SV=2
OG0026598	maker-ctg483-augustus-gene-10.8-mRNA-1	Cysteine synthase OS=Brassica juncea OX=3707 PE=2 SV=1
OG0026617	augustus_masked-ctg2554-processed-gene-0.1-mRNA-1	Cysteine-rich receptor-like protein kinase 25 OS=Arabidopsis thaliana OX=3702 GN=CRK25 PE=3 SV=1
OG0021839	augustus_masked-ctg3627-processed-gene-0.0-mRNA-1	Cysteine-rich receptor-like protein kinase 37 OS=Arabidopsis thaliana OX=3702 GN=CRK37 PE=3 SV=1
OG0026651	augustus_masked-ctg1146-processed-gene-0.6-mRNA-1	Cystine lyase CORI3 OS=Arabidopsis thaliana OX=3702 GN=CORI3 PE=1 SV=1
OG0026916	maker-ctg1027-augustus-gene-0.1-mRNA-1	Cytochrome c OS=Cucurbita maxima OX=3661 PE=1 SV=1
OG0026719	augustus_masked-ctg792-processed-gene-0.9-mRNA-1	Cytochrome P450 705A22 OS=Arabidopsis thaliana OX=3702 GN=CYP705A22 PE=2 SV=1
OG0027243	augustus_masked-ctg3203-processed-gene-0.0-mRNA-1	Cytochrome P450 78A5 OS=Arabidopsis thaliana OX=3702 GN=CYP78A5 PE=2 SV=1
OG0026798	augustus_masked-ctg4404-processed-gene-0.0-mRNA-1	Cytochrome P450 81D11 OS=Arabidopsis thaliana OX=3702 GN=CYP81D11 PE=2 SV=1
OG0021901	augustus_masked-ctg1011-processed-gene-0.7-mRNA-1	Cytochrome P450 81F4 OS=Arabidopsis thaliana OX=3702 GN=CYP81F4 PE=1 SV=1
OG0027242	augustus_masked-ctg740-processed-gene-2.11-mRNA-1	Cytochrome P450 98A8 OS=Arabidopsis thaliana OX=3702 GN=CYP98A8 PE=1 SV=1
OG0019718	augustus_masked-ctg415-processed-gene-5.20-mRNA-1	DEAD-box ATP-dependent RNA helicase 15 OS=Arabidopsis thaliana OX=3702 GN=RH15 PE=1 SV=3
OG0027153	maker-ctg2685-augustus-gene-0.4-mRNA-1	DEAD-box ATP-dependent RNA helicase 15 OS=Arabidopsis thaliana OX=3702 GN=RH15 PE=1 SV=3
OG0021965	augustus_masked-ctg186-processed-gene-8.7-mRNA-1	DEAD-box ATP-dependent RNA helicase 22 OS=Arabidopsis thaliana OX=3702 GN=RH22 PE=2 SV=1
OG0026770	maker-ctg1-augustus-gene-30.1-mRNA-1	DEAD-box ATP-dependent RNA helicase CshA OS=Bacillus licheniformis (strain ATCC 14580 / DSM 13 / JCM 2505 / NBRC 12200 / NCIMB 9375 / NRRL NRS-1264 / Gibson 46) OX=279010 GN=cshA PE=3 SV=1
OG0021838	augustus_masked-ctg679-processed-gene-0.40-mRNA-1	Defensin-like protein 195 OS=Arabidopsis thaliana OX=3702 GN=ATTI1 PE=1 SV=3
OG0021985	augustus_masked-ctg13-processed-gene-21.4-mRNA-1	Delta(8)-fatty-acid desaturase 2 OS=Arabidopsis thaliana OX=3702 GN=SLD2 PE=1 SV=1
OG0021875	augustus_masked-ctg1-processed-gene-16.50-mRNA-1	Dihydrolipoyl dehydrogenase 3 OS=Pseudomonas aeruginosa (strain ATCC 15692 / DSM 22644 / CIP 104116 / JCM 14847 / LMG 12228 / 1C / PRS 101 / PAO1) OX=208964 GN=lpd3 PE=3 SV=1
OG0026774	augustus_masked-ctg4828-processed-gene-0.7-mRNA-1	Dihydrolipoyllysine-residue acetyltransferase component of pyruvate dehydrogenase complex OS=Zymomonas mobilis subsp. mobilis (strain ATCC 31821 / ZM4 / CP4) OX=264203 GN=pdhC PE=3 SV=2
OG0026783	augustus_masked-ctg487-processed-gene-2.0-mRNA-1	DJ-1 protein homolog E OS=Arabidopsis thaliana OX=3702 GN=DJ1E PE=1 SV=1
OG0019753	augustus_masked-ctg2667-processed-gene-0.18-mRNA-1	DNA (cytosine-5)-methyltransferase 4 OS=Arabidopsis thaliana OX=3702 GN=MET4 PE=1 SV=1
OG0027040	maker-ctg263-augustus-gene-0.3-mRNA-1	DNA repair protein RAD5B OS=Arabidopsis thaliana OX=3702 GN=RAD5B PE=3 SV=1
OG0027168	maker-ctg657-augustus-gene-1.23-mRNA-1	DNA replication licensing factor MCM2 OS=Arabidopsis thaliana OX=3702 GN=MCM2 PE=1 SV=1
OG0026762	augustus_masked-ctg2801-processed-gene-0.26-mRNA-1	DNA topoisomerase 1 OS=Zymomonas mobilis subsp. mobilis (strain ATCC 31821 / ZM4 / CP4) OX=264203 GN=topA PE=3 SV=3
OG0026763	augustus_masked-ctg2801-processed-gene-0.25-mRNA-1	DNA topoisomerase 1 OS=Zymomonas mobilis subsp. mobilis (strain ATCC 31821 / ZM4 / CP4) OX=264203 GN=topA PE=3 SV=3
OG0021936	augustus_masked-ctg45-processed-gene-4.5-mRNA-1	DNA-directed RNA polymerases II, IV and V subunit 3 OS=Arabidopsis thaliana OX=3702 GN=NRPB3 PE=1 SV=1
OG0026896	augustus_masked-ctg1310-processed-gene-2.13-mRNA-1	DnaJ homolog subfamily C GRV2 OS=Arabidopsis thaliana OX=3702 GN=GRV2 PE=1 SV=1
OG0026894	maker-ctg13-augustus-gene-54.13-mRNA-1	Dual specificity phosphatase Cdc25 OS=Arabidopsis thaliana OX=3702 GN=CDC25 PE=1 SV=1
OG0019716	augustus_masked-ctg1-processed-gene-26.79-mRNA-1	Dual-specificity RNA methyltransferase RlmN OS=Sphingopyxis alaskensis (strain DSM 13593 / LMG 18877 / RB2256) OX=317655 GN=rlmN PE=3 SV=1
OG0026693	maker-ctg4284-augustus-gene-0.7-mRNA-1	Dynamin-related protein 5A OS=Arabidopsis thaliana OX=3702 GN=DRP5A PE=2 SV=1
OG0021980	augustus_masked-ctg366-processed-gene-0.6-mRNA-1	E3 ubiquitin-protein ligase UPL2 OS=Arabidopsis thaliana OX=3702 GN=UPL2 PE=1 SV=3
OG0019702	augustus_masked-ctg349-processed-gene-2.7-mRNA-1	EH domain-containing protein 2 OS=Arabidopsis thaliana OX=3702 GN=EHD2 PE=1 SV=1
OG0026645	augustus_masked-ctg1248-processed-gene-0.82-mRNA-1	Electron transfer flavoprotein-ubiquinone oxidoreductase OS=Pseudomonas aeruginosa (strain ATCC 15692 / DSM 22644 / CIP 104116 / JCM 14847 / LMG 12228 / 1C / PRS 101 / PAO1) OX=208964 GN=PA2953 PE=1 SV=1
OG0026683	maker-ctg1314-augustus-gene-0.8-mRNA-1	Elongation factor 1-delta 1 OS=Arabidopsis thaliana OX=3702 GN=At1g30230 PE=1 SV=2
OG0027014	augustus_masked-ctg3284-processed-gene-0.3-mRNA-1	Elongation factor 1-delta 1 OS=Arabidopsis thaliana OX=3702 GN=At1g30230 PE=1 SV=2
OG0026634	maker-ctg1448-augustus-gene-0.7-mRNA-1	Endo-1,3;1,4-beta-D-glucanase OS=Zea mays OX=4577 PE=1 SV=1
OG0021883	maker-ctg358-augustus-gene-1.1-mRNA-1	Endoglucanase 25 OS=Arabidopsis thaliana OX=3702 GN=KOR PE=1 SV=1
OG0019697	augustus_masked-ctg2124-processed-gene-0.2-mRNA-1	ETHYLENE INSENSITIVE 3-like 1 protein OS=Arabidopsis thaliana OX=3702 GN=EIL1 PE=1 SV=1
OG0026845	augustus_masked-ctg560-processed-gene-0.10-mRNA-1	Ethylene receptor 1 OS=Brassica oleracea OX=3712 GN=ETR1 PE=2 SV=1
OG0026881	augustus_masked-ctg1348-processed-gene-0.18-mRNA-1	Ethylene-overproduction protein 1 OS=Arabidopsis thaliana OX=3702 GN=ETO1 PE=1 SV=2
OG0021955	augustus_masked-ctg1450-processed-gene-0.3-mRNA-1	Ethylene-responsive transcription factor 9 OS=Arabidopsis thaliana OX=3702 GN=ERF9 PE=2 SV=1
OG0026826	augustus_masked-ctg3014-processed-gene-0.1-mRNA-1	Ethylene-responsive transcription factor ERF013 OS=Arabidopsis thaliana OX=3702 GN=ERF013 PE=2 SV=1
OG0021913	maker-ctg1279-augustus-gene-1.21-mRNA-1	ETO1-like protein 1 OS=Arabidopsis thaliana OX=3702 GN=EOL1 PE=1 SV=1
OG0026882	augustus_masked-ctg1279-processed-gene-1.5-mRNA-1	ETO1-like protein 1 OS=Arabidopsis thaliana OX=3702 GN=EOL1 PE=1 SV=1
OG0021830	augustus_masked-ctg1270-processed-gene-0.13-mRNA-1	Eukaryotic translation initiation factor isoform 4G-2 OS=Arabidopsis thaliana OX=3702 GN=EIF(ISO)4G2 PE=1 SV=1
OG0027220	augustus_masked-ctg1982-processed-gene-0.5-mRNA-1	Exocyst complex component EXO84B OS=Arabidopsis thaliana OX=3702 GN=EXO84B PE=1 SV=1
OG0026950	augustus_masked-ctg1119-processed-gene-0.22-mRNA-1	Exocyst complex component SEC15B OS=Arabidopsis thaliana OX=3702 GN=SEC15B PE=1 SV=1
OG0018366	augustus_masked-ctg1530-processed-gene-0.0-mRNA-1	Exopolygalacturonase (Fragment) OS=Platanus acerifolia OX=140101 GN=plaa2 PE=1 SV=1
OG0019684	maker-ctg339-augustus-gene-3.3-mRNA-1	Exosome complex component RRP41-like OS=Arabidopsis thaliana OX=3702 GN=RRP41L PE=2 SV=1
OG0021852	augustus_masked-ctg1745-processed-gene-0.1-mRNA-1	Expansin-A2 OS=Arabidopsis thaliana OX=3702 GN=EXPA2 PE=2 SV=2
OG0027238	augustus_masked-ctg150-processed-gene-0.0-mRNA-1	Expansin-A25 OS=Arabidopsis thaliana OX=3702 GN=EXPA25 PE=2 SV=2
OG0027038	augustus_masked-ctg3527-processed-gene-0.4-mRNA-1	Fasciclin-like arabinogalactan protein 15 OS=Arabidopsis thaliana OX=3702 GN=FLA15 PE=2 SV=1
OG0021814	maker-ctg1413-augustus-gene-0.6-mRNA-1	F-box only protein 8 OS=Arabidopsis thaliana OX=3702 GN=FBX8 PE=2 SV=1
OG0026609	maker-ctg3296-augustus-gene-0.0-mRNA-1	F-box protein At3g08750 OS=Arabidopsis thaliana OX=3702 GN=At3g08750 PE=2 SV=1
OG0013668	augustus_masked-ctg227-processed-gene-0.3-mRNA-1	F-box protein At3g28330 OS=Arabidopsis thaliana OX=3702 GN=At3g28330 PE=4 SV=2
OG0027157	augustus_masked-ctg4640-processed-gene-0.1-mRNA-1	F-box/kelch-repeat protein At1g64840 OS=Arabidopsis thaliana OX=3702 GN=At1g64840 PE=2 SV=2
OG0021906	augustus_masked-ctg1148-processed-gene-0.10-mRNA-1	F-box/kelch-repeat protein At2g44700 OS=Arabidopsis thaliana OX=3702 GN=At2g44700 PE=2 SV=2
OG0021959	augustus_masked-ctg1454-processed-gene-0.9-mRNA-1	F-box/kelch-repeat protein At4g39550 OS=Arabidopsis thaliana OX=3702 GN=At4g39550 PE=1 SV=1
OG0019722	augustus_masked-ctg188-processed-gene-0.16-mRNA-1	F-box/kelch-repeat protein SKIP11 OS=Arabidopsis thaliana OX=3702 GN=SKIP11 PE=1 SV=2
OG0026782	augustus_masked-ctg1038-processed-gene-0.1-mRNA-1	F-box/kelch-repeat protein SKIP11 OS=Arabidopsis thaliana OX=3702 GN=SKIP11 PE=1 SV=2
OG0026805	augustus_masked-ctg363-processed-gene-1.1-mRNA-1	F-box/LRR-repeat protein 16 OS=Arabidopsis thaliana OX=3702 GN=FBL16 PE=2 SV=1
OG0021815	maker-ctg63-augustus-gene-7.2-mRNA-1	F-box/LRR-repeat protein At1g48400 OS=Arabidopsis thaliana OX=3702 GN=At1g48400 PE=2 SV=2
OG0027078	augustus_masked-ctg1054-processed-gene-0.8-mRNA-1	Flowering locus K homology domain OS=Arabidopsis thaliana OX=3702 GN=FLK PE=1 SV=1
OG0026842	augustus_masked-ctg3-processed-gene-2.32-mRNA-1	Flowering-promoting factor 1-like protein 1 OS=Arabidopsis thaliana OX=3702 GN=FLP1 PE=2 SV=2
OG0026597	maker-ctg483-augustus-gene-10.6-mRNA-1	FRIGIDA-like protein 4b OS=Arabidopsis thaliana OX=3702 GN=FRL4B PE=1 SV=1
OG0027203	augustus_masked-ctg1080-processed-gene-1.2-mRNA-1	Gamma carbonic anhydrase 2, mitochondrial OS=Arabidopsis thaliana OX=3702 GN=GAMMACA2 PE=1 SV=1
OG0019715	augustus_masked-ctg2479-processed-gene-0.3-mRNA-1	Gamma-glutamyl peptidase 3 OS=Arabidopsis thaliana OX=3702 GN=GGP3 PE=1 SV=1
OG0026738	maker-ctg3049-augustus-gene-0.4-mRNA-1	Gamma-glutamyl peptidase 5 OS=Arabidopsis thaliana OX=3702 GN=GGP5 PE=2 SV=1
OG0026711	maker-ctg266-augustus-gene-0.26-mRNA-1	GATA transcription factor 2 OS=Arabidopsis thaliana OX=3702 GN=GATA2 PE=2 SV=1
OG0021871	augustus_masked-ctg3004-processed-gene-0.3-mRNA-1	GBF-interacting protein 1 OS=Arabidopsis thaliana OX=3702 GN=GIP1 PE=1 SV=1
OG0026670	maker-ctg1919-augustus-gene-0.12-mRNA-1	GDP-L-galactose phosphorylase 2 OS=Arabidopsis thaliana OX=3702 GN=VTC5 PE=1 SV=1
OG0021933	augustus_masked-ctg437-processed-gene-9.14-mRNA-1	GDP-mannose transporter GONST3 OS=Arabidopsis thaliana OX=3702 GN=GONST3 PE=2 SV=1
OG0018382	augustus_masked-ctg18-processed-gene-11.4-mRNA-1	GDSL esterase/lipase 3 OS=Arabidopsis thaliana OX=3702 GN=GLIP3 PE=2 SV=2
OG0026632	maker-ctg420-augustus-gene-4.19-mRNA-1	GDSL esterase/lipase APG OS=Arabidopsis thaliana OX=3702 GN=APG PE=2 SV=1
OG0021916	maker-ctg1140-augustus-gene-1.2-mRNA-1	GDSL esterase/lipase At1g54020 OS=Arabidopsis thaliana OX=3702 GN=At1g54020 PE=2 SV=1
OG0017381	augustus_masked-ctg1161-processed-gene-0.0-mRNA-1	GDSL esterase/lipase At3g43550 OS=Arabidopsis thaliana OX=3702 GN=At3g43550 PE=2 SV=2
OG0021994	augustus_masked-ctg563-processed-gene-1.2-mRNA-1	GDSL esterase/lipase At4g10955 OS=Arabidopsis thaliana OX=3702 GN=At4g10955 PE=2 SV=1
OG0021919	maker-ctg717-augustus-gene-0.7-mRNA-1	GDT1-like protein 4 OS=Arabidopsis thaliana OX=3702 GN=At1g25520 PE=2 SV=1
OG0021824	augustus_masked-ctg1791-processed-gene-0.8-mRNA-1	Geranylgeranyl pyrophosphate synthase 10, mitochondrial OS=Arabidopsis thaliana OX=3702 GN=At3g20160 PE=1 SV=1
OG0027226	augustus_masked-ctg1791-processed-gene-0.11-mRNA-1	Geranylgeranyl pyrophosphate synthase 10, mitochondrial OS=Arabidopsis thaliana OX=3702 GN=At3g20160 PE=1 SV=1
OG0026852	augustus_masked-ctg2878-processed-gene-0.3-mRNA-1	Germin-like protein subfamily T member 2 OS=Arabidopsis thaliana OX=3702 GN=At1g18980 PE=2 SV=1
OG0021908	augustus_masked-ctg649-processed-gene-2.20-mRNA-1	Gibberellin 2-beta-dioxygenase 7 OS=Arabidopsis thaliana OX=3702 GN=GA2OX7 PE=1 SV=1
OG0027118	augustus_masked-ctg3772-processed-gene-0.4-mRNA-1	Glucan endo-1,3-beta-glucosidase 11 OS=Arabidopsis thaliana OX=3702 GN=At1g32860 PE=2 SV=1
OG0021963	augustus_masked-ctg397-processed-gene-1.10-mRNA-1	Glucan endo-1,3-beta-glucosidase 7 OS=Arabidopsis thaliana OX=3702 GN=At4g34480 PE=1 SV=2
OG0027100	maker-ctg1086-augustus-gene-0.2-mRNA-1	Glucan endo-1,3-beta-glucosidase 7 OS=Arabidopsis thaliana OX=3702 GN=At4g34480 PE=1 SV=2
OG0026749	augustus_masked-ctg1-processed-gene-2.35-mRNA-1	Glucose transport protein OS=Synechocystis sp. (strain PCC 6803 / Kazusa) OX=1111708 GN=gtr PE=3 SV=2
OG0026686	maker-ctg1-augustus-gene-24.1-mRNA-1	Glutamate synthase [NADPH] large chain OS=Azospirillum brasilense OX=192 GN=gltB PE=1 SV=1
OG0026687	augustus_masked-ctg1-processed-gene-24.27-mRNA-1	Glutamate synthase [NADPH] large chain OS=Azospirillum brasilense OX=192 GN=gltB PE=1 SV=1
OG0027053	augustus_masked-ctg1795-processed-gene-0.29-mRNA-1	Glutamine--tRNA ligase, cytoplasmic OS=Arabidopsis thaliana OX=3702 GN=OVA9 PE=2 SV=1
OG0027003	maker-ctg219-augustus-gene-2.1-mRNA-1	Glutathione hydrolase 1 OS=Arabidopsis thaliana OX=3702 GN=GGT1 PE=2 SV=1
OG0026773	maker-ctg1-augustus-gene-37.105-mRNA-1	Glutathione hydrolase proenzyme OS=Bacillus subtilis (strain 168) OX=224308 GN=ggt PE=1 SV=1
OG0026902	augustus_masked-ctg123-processed-gene-5.2-mRNA-1	Glutathione S-transferase U21 OS=Arabidopsis thaliana OX=3702 GN=GSTU21 PE=3 SV=1
OG0019700	augustus_masked-ctg1513-processed-gene-0.3-mRNA-1	Glyceraldehyde-3-phosphate dehydrogenase OS=Zymomonas mobilis subsp. mobilis (strain ATCC 31821 / ZM4 / CP4) OX=264203 GN=gap PE=3 SV=1
OG0021831	augustus_masked-ctg165-processed-gene-2.7-mRNA-1	Glycine dehydrogenase (decarboxylating) 2, mitochondrial OS=Arabidopsis thaliana OX=3702 GN=GLDP2 PE=1 SV=1
OG0026876	maker-ctg1634-augustus-gene-0.19-mRNA-1	Glycylpeptide N-tetradecanoyltransferase 1 OS=Arabidopsis thaliana OX=3702 GN=NMT1 PE=1 SV=2
OG0027132	augustus_masked-ctg2185-processed-gene-0.14-mRNA-1	Glycylpeptide N-tetradecanoyltransferase 1 OS=Arabidopsis thaliana OX=3702 GN=NMT1 PE=1 SV=2
OG0027048	maker-ctg1470-augustus-gene-0.27-mRNA-1	Golgin candidate 3 OS=Arabidopsis thaliana OX=3702 GN=GC3 PE=1 SV=1
OG0026991	augustus_masked-ctg3602-processed-gene-0.0-mRNA-1	GTPase Der OS=Novosphingobium aromaticivorans (strain ATCC 700278 / DSM 12444 / CIP 105152 / NBRC 16084 / F199) OX=279238 GN=der PE=3 SV=1
OG0026614	augustus_masked-ctg440-processed-gene-0.15-mRNA-1	GTPase-activating protein gyp7 OS=Schizosaccharomyces pombe (strain 972 / ATCC 24843) OX=284812 GN=gyp7 PE=3 SV=1
OG0026804	maker-ctg1885-augustus-gene-0.13-mRNA-1	GTP-binding protein At3g49725, chloroplastic OS=Arabidopsis thaliana OX=3702 GN=At3g49725 PE=2 SV=2
OG0021973	augustus_masked-ctg1400-processed-gene-1.1-mRNA-1	G-type lectin S-receptor-like serine/threonine-protein kinase At1g11330 OS=Arabidopsis thaliana OX=3702 GN=At1g11330 PE=1 SV=3
OG0021903	augustus_masked-ctg560-processed-gene-0.5-mRNA-1	G-type lectin S-receptor-like serine/threonine-protein kinase At4g11900 OS=Arabidopsis thaliana OX=3702 GN=At4g11900 PE=2 SV=1
OG0027247	maker-ctg102-augustus-gene-9.11-mRNA-1	Guanosine nucleotide diphosphate dissociation inhibitor 1 OS=Arabidopsis thaliana OX=3702 GN=GDI1 PE=1 SV=1
OG0026964	maker-ctg1478-augustus-gene-0.20-mRNA-1	Heat shock 70 kDa protein 15 OS=Arabidopsis thaliana OX=3702 GN=HSP70-15 PE=1 SV=1
OG0026927	augustus_masked-ctg905-processed-gene-2.19-mRNA-1	Heat shock 70 kDa protein 16 OS=Arabidopsis thaliana OX=3702 GN=HSP70-16 PE=2 SV=1
OG0027133	augustus_masked-ctg840-processed-gene-0.10-mRNA-1	Heat stress transcription factor A-6a OS=Arabidopsis thaliana OX=3702 GN=HSFA6A PE=2 SV=1
OG0026790	maker-ctg3470-augustus-gene-0.0-mRNA-1	Heavy metal-associated isoprenylated plant protein 21 OS=Arabidopsis thaliana OX=3702 GN=HIPP21 PE=1 SV=1
OG0019738	augustus_masked-ctg1181-processed-gene-0.12-mRNA-1	High affinity nitrate transporter 2.5 OS=Arabidopsis thaliana OX=3702 GN=NRT2.5 PE=1 SV=1
OG0027150	augustus_masked-ctg1240-processed-gene-0.5-mRNA-1	High mobility group B protein 6 OS=Arabidopsis thaliana OX=3702 GN=HMGB6 PE=2 SV=1
OG0026995	maker-ctg227-augustus-gene-2.18-mRNA-1	High-affinity nitrate transporter 2.1 OS=Arabidopsis thaliana OX=3702 GN=NRT2.1 PE=1 SV=1
OG0019712	maker-ctg3405-augustus-gene-0.2-mRNA-1	HIPL1 protein OS=Arabidopsis thaliana OX=3702 GN=HIPL1 PE=3 SV=2
OG0026821	augustus_masked-ctg2121-processed-gene-0.4-mRNA-1	Histidine kinase 4 OS=Arabidopsis thaliana OX=3702 GN=AHK4 PE=1 SV=1
OG0026822	maker-ctg188-augustus-gene-7.26-mRNA-1	Histidine kinase 4 OS=Arabidopsis thaliana OX=3702 GN=AHK4 PE=1 SV=1
OG0026823	maker-ctg188-augustus-gene-7.27-mRNA-1	Histidine kinase 4 OS=Arabidopsis thaliana OX=3702 GN=AHK4 PE=1 SV=1
OG0026895	augustus_masked-ctg4997-processed-gene-0.13-mRNA-1	Histone H4 variant TH011 OS=Triticum aestivum OX=4565 PE=3 SV=2
OG0021990	augustus_masked-ctg33-processed-gene-14.0-mRNA-1	Histone-lysine N-methyltransferase, H3 lysine-9 specific SUVH3 OS=Arabidopsis thaliana OX=3702 GN=SUVH3 PE=2 SV=2
OG0026776	maker-ctg1128-augustus-gene-0.0-mRNA-1	Homeobox protein knotted-1-like 3 OS=Arabidopsis thaliana OX=3702 GN=KNAT3 PE=1 SV=1
OG0016628	augustus_masked-ctg596-processed-gene-1.0-mRNA-1	Homeobox-leucine zipper protein ATHB-15 OS=Arabidopsis thaliana OX=3702 GN=ATHB-15 PE=1 SV=1
OG0026633	augustus_masked-ctg1934-processed-gene-0.4-mRNA-1	Homeobox-leucine zipper protein HAT22 OS=Arabidopsis thaliana OX=3702 GN=HAT22 PE=1 SV=1
OG0026841	augustus_masked-ctg333-processed-gene-2.3-mRNA-1	Hydroxymethylglutaryl-CoA synthase OS=Arabidopsis thaliana OX=3702 GN=HMGS PE=1 SV=2
OG0021867	maker-ctg3208-augustus-gene-0.6-mRNA-1	Hydroxyproline O-galactosyltransferase GALT6 OS=Arabidopsis thaliana OX=3702 GN=GALT6 PE=2 SV=2
OG0026723	maker-ctg3208-augustus-gene-0.5-mRNA-1	Hydroxyproline O-galactosyltransferase GALT6 OS=Arabidopsis thaliana OX=3702 GN=GALT6 PE=2 SV=2
OG0026920	maker-ctg1801-augustus-gene-0.21-mRNA-1	Hypersensitive-induced response protein 2 OS=Arabidopsis thaliana OX=3702 GN=HIR2 PE=1 SV=1
OG0026665	augustus_masked-ctg381-processed-gene-1.10-mRNA-1	IAA-amino acid hydrolase ILR1 OS=Arabidopsis thaliana OX=3702 GN=ILR1 PE=1 SV=2
OG0026744	maker-ctg161-augustus-gene-0.0-mRNA-1	IAA-amino acid hydrolase ILR1-like 3 OS=Arabidopsis thaliana OX=3702 GN=ILL3 PE=2 SV=1
OG0027209	augustus_masked-ctg551-processed-gene-0.0-mRNA-1	Immune-associated nucleotide-binding protein 10 OS=Arabidopsis thaliana OX=3702 GN=IAN10 PE=3 SV=1
OG0018378	augustus_masked-ctg187-processed-gene-6.17-mRNA-1	Immune-associated nucleotide-binding protein 11 OS=Arabidopsis thaliana OX=3702 GN=IAN11 PE=2 SV=1
OG0027068	maker-ctg425-augustus-gene-0.17-mRNA-1	Importin beta-like SAD2 OS=Arabidopsis thaliana OX=3702 GN=SAD2 PE=1 SV=1
OG0026694	augustus_masked-ctg2275-processed-gene-0.7-mRNA-1	Increased DNA methylation 1 OS=Arabidopsis thaliana OX=3702 GN=IDM1 PE=1 SV=1
OG0027036	augustus_masked-ctg1172-processed-gene-1.1-mRNA-1	Indole glucosinolate O-methyltransferase 2 OS=Arabidopsis thaliana OX=3702 GN=IGMT2 PE=2 SV=1
OG0026931	maker-ctg13-augustus-gene-1.3-mRNA-1	Indole-3-pyruvate monooxygenase YUCCA2 OS=Arabidopsis thaliana OX=3702 GN=YUC2 PE=1 SV=1
OG0027251	augustus_masked-ctg248-processed-gene-1.1-mRNA-1	Inorganic pyrophosphatase 1 OS=Arabidopsis thaliana OX=3702 GN=PS2 PE=1 SV=1
OG0018374	augustus_masked-ctg1452-processed-gene-1.33-mRNA-1	Inositol 3-kinase OS=Arabidopsis thaliana OX=3702 GN=At5g58730 PE=2 SV=1
OG0016625	augustus_masked-ctg3259-processed-gene-0.27-mRNA-1	Integrin-linked protein kinase 1 OS=Arabidopsis thaliana OX=3702 GN=ILK1 PE=1 SV=1
OG0026754	augustus_masked-ctg1-processed-gene-9.48-mRNA-1	Isoaspartyl peptidase OS=Salmonella typhimurium (strain LT2 / SGSC1412 / ATCC 700720) OX=99287 GN=iaaA PE=1 SV=1
OG0027122	augustus_masked-ctg420-processed-gene-5.2-mRNA-1	Jacalin-related lectin 23 OS=Arabidopsis thaliana OX=3702 GN=JAL23 PE=1 SV=1
OG0021938	maker-ctg227-augustus-gene-9.0-mRNA-1	Jacalin-related lectin 36 OS=Arabidopsis thaliana OX=3702 GN=JAL36 PE=2 SV=1
OG0026584	augustus_masked-ctg101-processed-gene-8.9-mRNA-1	Kinesin-like protein KIN-10A OS=Arabidopsis thaliana OX=3702 GN=KIN10A PE=1 SV=1
OG0026968	augustus_masked-ctg831-processed-gene-0.0-mRNA-1	Kinesin-like protein KIN-14J OS=Arabidopsis thaliana OX=3702 GN=KIN14J PE=1 SV=1
OG0026727	augustus_masked-ctg211-processed-gene-9.0-mRNA-1	Kinesin-like protein KIN-7D, mitochondrial OS=Arabidopsis thaliana OX=3702 GN=KIN7D PE=2 SV=1
OG0015134	augustus_masked-ctg7-processed-gene-7.2-mRNA-1	Kinesin-like protein KIN-7G OS=Arabidopsis thaliana OX=3702 GN=KIN7G PE=2 SV=1
OG0027142	maker-ctg151-augustus-gene-13.0-mRNA-1	Kunitz trypsin inhibitor 2 OS=Arabidopsis thaliana OX=3702 GN=KTI2 PE=1 SV=1
OG0026718	augustus_masked-ctg1168-processed-gene-0.7-mRNA-1	LEAF RUST 10 DISEASE-RESISTANCE LOCUS RECEPTOR-LIKE PROTEIN KINASE-like 1.4 OS=Arabidopsis thaliana OX=3702 GN=LRK10L-1.4 PE=2 SV=2
OG0018356	augustus_masked-ctg299-processed-gene-2.3-mRNA-1	Leucine aminopeptidase 1 OS=Arabidopsis thaliana OX=3702 GN=LAP1 PE=1 SV=1
OG0027123	augustus_masked-ctg333-processed-gene-1.2-mRNA-1	Lysophospholipid acyltransferase 2 OS=Arabidopsis thaliana OX=3702 GN=LPLAT2 PE=1 SV=1
OG0019705	augustus_masked-ctg927-processed-gene-0.19-mRNA-1	MADS-box transcription factor PHERES 2 OS=Arabidopsis thaliana OX=3702 GN=PHE2 PE=1 SV=1
OG0026618	augustus_masked-ctg5999-processed-gene-0.3-mRNA-1	Magnesium transporter MRS2-3 OS=Arabidopsis thaliana OX=3702 GN=MRS2-3 PE=2 SV=1
OG0026756	augustus_masked-ctg2023-processed-gene-0.15-mRNA-1	Malonyl CoA-acyl carrier protein transacylase OS=Escherichia coli O6:H1 (strain CFT073 / ATCC 700928 / UPEC) OX=199310 GN=fabD PE=3 SV=2
OG0027175	maker-ctg479-augustus-gene-3.0-mRNA-1	Mannan endo-1,4-beta-mannosidase 2 OS=Arabidopsis thaliana OX=3702 GN=MAN2 PE=2 SV=1
OG0021982	augustus_masked-ctg1037-processed-gene-1.1-mRNA-1	MDIS1-interacting receptor like kinase 2 OS=Arabidopsis thaliana OX=3702 GN=MIK2 PE=1 SV=3
OG0026944	augustus_masked-ctg281-processed-gene-5.29-mRNA-1	Mechanosensitive ion channel protein 8 OS=Arabidopsis thaliana OX=3702 GN=MSL8 PE=2 SV=2
OG0021891	augustus_masked-ctg713-processed-gene-0.5-mRNA-1	Mechanosensitive ion channel protein 9 OS=Arabidopsis thaliana OX=3702 GN=MSL9 PE=1 SV=1
OG0027012	augustus_masked-ctg1269-processed-gene-0.10-mRNA-1	Membrane metalloprotease ARASP, chloroplastic OS=Arabidopsis thaliana OX=3702 GN=ARASP PE=2 SV=1
OG0026869	augustus_masked-ctg2930-processed-gene-0.2-mRNA-1	Membrane steroid-binding protein 1 OS=Arabidopsis thaliana OX=3702 GN=MSBP1 PE=1 SV=2
OG0026978	augustus_masked-ctg182-processed-gene-3.29-mRNA-1	Metacaspase-4 OS=Arabidopsis thaliana OX=3702 GN=AMC4 PE=1 SV=1
OG0026750	augustus_masked-ctg1-processed-gene-4.6-mRNA-1	Methionine--tRNA ligase OS=Brucella melitensis biotype 1 (strain 16M / ATCC 23456 / NCTC 10094) OX=224914 GN=metG PE=3 SV=2
OG0027007	augustus_masked-ctg1123-processed-gene-0.3-mRNA-1	Methyl-CpG-binding domain-containing protein 4 OS=Arabidopsis thaliana OX=3702 GN=MBD4 PE=1 SV=1
OG0019746	augustus_masked-ctg553-processed-gene-5.7-mRNA-1	Methylsterol monooxygenase 2-2 OS=Arabidopsis thaliana OX=3702 GN=SMO2-2 PE=2 SV=1
OG0027139	maker-ctg2633-augustus-gene-0.9-mRNA-1	Mitochondrial adenine nucleotide transporter ADNT1 OS=Arabidopsis thaliana OX=3702 GN=ADNT1 PE=1 SV=1
OG0026814	augustus_masked-ctg382-processed-gene-10.0-mRNA-1	Mitochondrial inner membrane protease subunit 1 OS=Schizosaccharomyces pombe (strain 972 / ATCC 24843) OX=284812 GN=imp1 PE=3 SV=1
OG0027110	augustus_masked-ctg2338-processed-gene-0.1-mRNA-1	Mitochondrial succinate-fumarate transporter 1 OS=Arabidopsis thaliana OX=3702 GN=SFC1 PE=2 SV=1
OG0026860	maker-ctg128-augustus-gene-18.0-mRNA-1	Mitogen-activated protein kinase kinase 3 OS=Arabidopsis thaliana OX=3702 GN=MKK3 PE=1 SV=1
OG0027174	augustus_masked-ctg479-processed-gene-1.27-mRNA-1	Mitotic checkpoint serine/threonine-protein kinase BUB1 OS=Arabidopsis thaliana OX=3702 GN=BUB1 PE=1 SV=1
OG0026661	maker-ctg2922-augustus-gene-0.0-mRNA-1	Mitotic spindle checkpoint protein MAD2 OS=Zea mays OX=4577 GN=MAD2 PE=2 SV=1
OG0021971	augustus_masked-ctg108-processed-gene-3.0-mRNA-1	Monocopper oxidase-like protein SKS2 OS=Arabidopsis thaliana OX=3702 GN=SKS2 PE=2 SV=1
OG0026966	augustus_masked-ctg1483-processed-gene-0.21-mRNA-1	Monodehydroascorbate reductase 1, peroxisomal OS=Arabidopsis thaliana OX=3702 GN=MDAR1 PE=1 SV=1
OG0026602	augustus_masked-ctg683-processed-gene-0.2-mRNA-1	Monogalactosyldiacylglycerol synthase 1, chloroplastic OS=Arabidopsis thaliana OX=3702 GN=MGD1 PE=1 SV=1
OG0026654	maker-ctg1749-augustus-gene-0.9-mRNA-1	Myb family transcription factor PHL8 OS=Arabidopsis thaliana OX=3702 GN=PHL8 PE=2 SV=1
OG0021926	augustus_masked-ctg1136-processed-gene-0.1-mRNA-1	N6-adenosine-methyltransferase MT-A70-like OS=Arabidopsis thaliana OX=3702 GN=MTA PE=1 SV=2
OG0026960	augustus_masked-ctg1017-processed-gene-0.8-mRNA-1	NAC domain-containing protein 37 OS=Arabidopsis thaliana OX=3702 GN=NAC037 PE=1 SV=1
OG0026729	maker-ctg1614-augustus-gene-1.0-mRNA-1	NAC domain-containing protein 55 OS=Arabidopsis thaliana OX=3702 GN=NAC055 PE=2 SV=1
OG0021817	maker-ctg204-augustus-gene-3.6-mRNA-1	NAC domain-containing protein 60 OS=Arabidopsis thaliana OX=3702 GN=NAC60 PE=2 SV=1
OG0026608	maker-ctg448-augustus-gene-0.0-mRNA-1	NADPH-dependent codeinone reductase 1-1 OS=Papaver somniferum OX=3469 GN=COR1.1 PE=1 SV=1
OG0027162	maker-ctg1223-augustus-gene-0.20-mRNA-1	NADPH-dependent diflavin oxidoreductase 1 OS=Arabidopsis thaliana OX=3702 GN=ATR3 PE=1 SV=1
OG0027205	augustus_masked-ctg187-processed-gene-1.14-mRNA-1	NEDD8-activating enzyme E1 regulatory subunit AXR1 OS=Arabidopsis thaliana OX=3702 GN=AXR1 PE=1 SV=1
OG0026706	augustus_masked-ctg906-processed-gene-6.2-mRNA-1	NEP1-interacting protein 2 OS=Arabidopsis thaliana OX=3702 GN=NIP2 PE=1 SV=1
OG0019755	augustus_masked-ctg1750-processed-gene-0.5-mRNA-1	Neutral ceramidase 2 OS=Arabidopsis thaliana OX=3702 GN=NCER2 PE=3 SV=1
OG0027236	maker-ctg76-augustus-gene-13.14-mRNA-1	Nitrilase 1 OS=Arabidopsis thaliana OX=3702 GN=NIT1 PE=1 SV=2
OG0026849	augustus_masked-ctg88-processed-gene-6.12-mRNA-1	Non-specific phospholipase C2 OS=Arabidopsis thaliana OX=3702 GN=NPC2 PE=2 SV=1
OG0027138	maker-ctg1073-augustus-gene-0.0-mRNA-1	Nuclear envelope-associated protein 3 OS=Arabidopsis thaliana OX=3702 GN=NEAP3 PE=1 SV=1
OG0026746	maker-ctg1166-augustus-gene-0.2-mRNA-1	Nucleoside diphosphate kinase 1 OS=Arabidopsis thaliana OX=3702 GN=NDK1 PE=1 SV=1
OG0026603	maker-ctg3132-augustus-gene-0.14-mRNA-1	Nudix hydrolase 22, chloroplastic OS=Arabidopsis thaliana OX=3702 GN=NUDT22 PE=2 SV=2
OG0026604	maker-ctg3132-augustus-gene-0.13-mRNA-1	Nudix hydrolase 22, chloroplastic OS=Arabidopsis thaliana OX=3702 GN=NUDT22 PE=2 SV=2
OG0021950	augustus_masked-ctg2411-processed-gene-0.13-mRNA-1	O-fucosyltransferase 13 OS=Arabidopsis thaliana OX=3702 GN=OFUT13 PE=2 SV=1
OG0027170	maker-ctg1122-augustus-gene-0.19-mRNA-1	O-fucosyltransferase 13 OS=Arabidopsis thaliana OX=3702 GN=OFUT13 PE=2 SV=1
OG0021848	augustus_masked-ctg2860-processed-gene-0.0-mRNA-1	Patellin-3 OS=Arabidopsis thaliana OX=3702 GN=PATL3 PE=1 SV=2
OG0026976	augustus_masked-ctg9-processed-gene-5.9-mRNA-1	Pentatricopeptide repeat-containing protein At1g09410, mitochondrial OS=Arabidopsis thaliana OX=3702 GN=PCMP-H18 PE=1 SV=2
OG0026575	augustus_masked-ctg621-processed-gene-0.10-mRNA-1	Pentatricopeptide repeat-containing protein At1g11290, chloroplastic OS=Arabidopsis thaliana OX=3702 GN=PCMP-H40 PE=2 SV=1
OG0026829	augustus_masked-ctg164-processed-gene-0.8-mRNA-1	Pentatricopeptide repeat-containing protein At2g04860 OS=Arabidopsis thaliana OX=3702 GN=PCMP-E74 PE=2 SV=3
OG0021804	augustus_masked-ctg1929-processed-gene-0.2-mRNA-1	Pentatricopeptide repeat-containing protein At2g25580 OS=Arabidopsis thaliana OX=3702 GN=PCMP-H75 PE=2 SV=2
OG0026621	augustus_masked-ctg137-processed-gene-11.25-mRNA-1	Pentatricopeptide repeat-containing protein At2g35030, mitochondrial OS=Arabidopsis thaliana OX=3702 GN=PCMP-E15 PE=2 SV=1
OG0019714	augustus_masked-ctg420-processed-gene-0.13-mRNA-1	Pentatricopeptide repeat-containing protein At3g15590, mitochondrial OS=Arabidopsis thaliana OX=3702 GN=At3g15590 PE=1 SV=1
OG0026692	augustus_masked-ctg1456-processed-gene-1.21-mRNA-1	Pentatricopeptide repeat-containing protein At3g46790, chloroplastic OS=Arabidopsis thaliana OX=3702 GN=CRR2 PE=2 SV=1
OG0026878	maker-ctg36-augustus-gene-5.70-mRNA-1	Pentatricopeptide repeat-containing protein At3g62890 OS=Arabidopsis thaliana OX=3702 GN=PCMP-H82 PE=2 SV=1
OG0027204	maker-ctg694-augustus-gene-4.30-mRNA-1	Pentatricopeptide repeat-containing protein At4g02750 OS=Arabidopsis thaliana OX=3702 GN=PCMP-H24 PE=3 SV=1
OG0026905	augustus_masked-ctg354-processed-gene-0.20-mRNA-1	Pentatricopeptide repeat-containing protein At4g14050, mitochondrial OS=Arabidopsis thaliana OX=3702 GN=PCMP-H13 PE=1 SV=3
OG0026703	augustus_masked-ctg584-processed-gene-5.15-mRNA-1	Pentatricopeptide repeat-containing protein At4g16470 OS=Arabidopsis thaliana OX=3702 GN=PCMP-E12 PE=2 SV=2
OG0021967	augustus_masked-ctg2000-processed-gene-0.23-mRNA-1	Pentatricopeptide repeat-containing protein At4g39620, chloroplastic OS=Arabidopsis thaliana OX=3702 GN=EMB2453 PE=2 SV=1
OG0019750	augustus_masked-ctg1582-processed-gene-0.5-mRNA-1	Pentatricopeptide repeat-containing protein At5g46460, mitochondrial OS=Arabidopsis thaliana OX=3702 GN=PCMP-H49 PE=2 SV=1
OG0027025	augustus_masked-ctg3318-processed-gene-0.0-mRNA-1	Pentatricopeptide repeat-containing protein DOT4, chloroplastic OS=Arabidopsis thaliana OX=3702 GN=DOT4 PE=2 SV=1
OG0026648	augustus_masked-ctg119-processed-gene-2.7-mRNA-1	Peptide chain release factor PrfB1, chloroplastic OS=Arabidopsis thaliana OX=3702 GN=PRFB1 PE=2 SV=1
OG0021807	augustus_masked-ctg40-processed-gene-3.35-mRNA-1	Peptide chain release factor PrfB2, chloroplastic OS=Arabidopsis thaliana OX=3702 GN=PRFB2 PE=3 SV=1
OG0026836	augustus_masked-ctg292-processed-gene-13.10-mRNA-1	Peptidyl-prolyl cis-trans isomerase CYP19-1 OS=Arabidopsis thaliana OX=3702 GN=CYP19-1 PE=2 SV=1
OG0021878	augustus_masked-ctg255-processed-gene-0.18-mRNA-1	Peptidyl-prolyl cis-trans isomerase CYP21-2 OS=Arabidopsis thaliana OX=3702 GN=CYP21-2 PE=2 SV=1
OG0027241	maker-ctg29-augustus-gene-13.16-mRNA-1	Periodic tryptophan protein 2 OS=Arabidopsis thaliana OX=3702 GN=PWP2 PE=1 SV=1
OG0026737	augustus_masked-ctg1-processed-gene-36.29-mRNA-1	Periplasmic beta-glucosidase OS=Salmonella typhimurium (strain LT2 / SGSC1412 / ATCC 700720) OX=99287 GN=bglX PE=3 SV=2
OG0027115	maker-ctg211-augustus-gene-2.51-mRNA-1	Peroxidase 17 OS=Arabidopsis thaliana OX=3702 GN=PER17 PE=2 SV=1
OG0026590	augustus_masked-ctg2713-processed-gene-0.3-mRNA-1	Peroxidase 21 OS=Arabidopsis thaliana OX=3702 GN=PER21 PE=1 SV=1
OG0027144	augustus_masked-ctg3241-processed-gene-0.3-mRNA-1	Peroxidase 44 OS=Arabidopsis thaliana OX=3702 GN=PER44 PE=2 SV=1
OG0026819	augustus_masked-ctg188-processed-gene-2.23-mRNA-1	PHD finger protein ALFIN-LIKE 6 OS=Arabidopsis thaliana OX=3702 GN=AL6 PE=1 SV=1
OG0021932	augustus_masked-ctg1882-processed-gene-0.8-mRNA-1	Phenylalanine--tRNA ligase beta subunit, cytoplasmic OS=Arabidopsis thaliana OX=3702 GN=At1g72550 PE=2 SV=1
OG0026781	augustus_masked-ctg3517-processed-gene-0.9-mRNA-1	Phosphate transporter PHO1 homolog 3 OS=Arabidopsis thaliana OX=3702 GN=PHO1;H3 PE=2 SV=2
OG0026780	augustus_masked-ctg1217-processed-gene-1.2-mRNA-1	Phosphate transporter PHO1 homolog 6 OS=Arabidopsis thaliana OX=3702 GN=PHO1-H6 PE=2 SV=1
OG0021873	augustus_masked-ctg1-processed-gene-5.78-mRNA-1	Phosphatidate cytidylyltransferase OS=Helicobacter pylori (strain J99 / ATCC 700824) OX=85963 GN=cdsA PE=3 SV=1
OG0021880	augustus_masked-ctg2386-processed-gene-0.8-mRNA-1	Phosphatidylinositol 3,4,5-trisphosphate 3-phosphatase and protein-tyrosine-phosphatase PTEN2B OS=Arabidopsis thaliana OX=3702 GN=PTEN2B PE=2 SV=1
OG0026979	augustus_masked-ctg2544-processed-gene-0.22-mRNA-1	Phosphatidylinositol 4-kinase gamma 2 OS=Arabidopsis thaliana OX=3702 GN=PI4KG2 PE=1 SV=2
OG0021940	maker-ctg219-augustus-gene-1.3-mRNA-1	Phosphatidylinositol 4-phosphate 5-kinase 8 OS=Arabidopsis thaliana OX=3702 GN=PIP5K8 PE=1 SV=1
OG0026864	augustus_masked-ctg3196-processed-gene-0.0-mRNA-1	Phosphatidylinositol/phosphatidylcholine transfer protein SFH2 OS=Arabidopsis thaliana OX=3702 GN=SFH2 PE=3 SV=1
OG0026855	augustus_masked-ctg292-processed-gene-18.5-mRNA-1	Phosphatidylinositol/phosphatidylcholine transfer protein SFH7 OS=Arabidopsis thaliana OX=3702 GN=SFH7 PE=2 SV=2
OG0027076	augustus_masked-ctg2926-processed-gene-0.2-mRNA-1	Phosphatidylinositol:ceramide inositolphosphotransferase 2 OS=Arabidopsis thaliana OX=3702 GN=IPCS2 PE=2 SV=1
OG0005026	augustus_masked-ctg1056-processed-gene-0.25-mRNA-1	Phosphoacetylglucosamine mutase OS=Arabidopsis thaliana OX=3702 GN=DRT101 PE=1 SV=1
OG0021877	augustus_masked-ctg1-processed-gene-36.48-mRNA-1	Phosphoenolpyruvate carboxykinase (ATP) OS=Novosphingobium aromaticivorans (strain ATCC 700278 / DSM 12444 / CIP 105152 / NBRC 16084 / F199) OX=279238 GN=pckA PE=3 SV=1
OG0018353	augustus_masked-ctg61-processed-gene-12.4-mRNA-1	Phosphoenolpyruvate/phosphate translocator 1, chloroplastic OS=Arabidopsis thaliana OX=3702 GN=PPT1 PE=1 SV=1
OG0021886	augustus_masked-ctg20-processed-gene-1.2-mRNA-1	Phosphoinositide phosphatase SAC3 OS=Arabidopsis thaliana OX=3702 GN=SAC3 PE=2 SV=1
OG0018376	maker-ctg117-augustus-gene-10.2-mRNA-1	Phosphoinositide phosphatase SAC4 OS=Arabidopsis thaliana OX=3702 GN=SAC4 PE=2 SV=1
OG0026777	maker-ctg255-augustus-gene-0.9-mRNA-1	Phosphoinositide phospholipase C 7 OS=Arabidopsis thaliana OX=3702 GN=PLC7 PE=1 SV=1
OG0017391	augustus_masked-ctg1559-processed-gene-1.2-mRNA-1	Phospholipase D gamma 1 OS=Arabidopsis thaliana OX=3702 GN=PLDGAMMA1 PE=1 SV=1
OG0027231	maker-ctg930-augustus-gene-3.31-mRNA-1	Phospholipid-transporting ATPase 10 OS=Arabidopsis thaliana OX=3702 GN=ALA10 PE=3 SV=1
OG0026816	augustus_masked-ctg1537-processed-gene-0.20-mRNA-1	Phospholipid-transporting ATPase 6 OS=Arabidopsis thaliana OX=3702 GN=ALA6 PE=1 SV=2
OG0026752	augustus_masked-ctg1-processed-gene-7.82-mRNA-1	Phosphopantetheine adenylyltransferase OS=Sphingopyxis alaskensis (strain DSM 13593 / LMG 18877 / RB2256) OX=317655 GN=coaD PE=3 SV=1
OG0021898	augustus_masked-ctg216-processed-gene-3.9-mRNA-1	Phosphoribosylformylglycinamidine cyclo-ligase, chloroplastic OS=Arabidopsis thaliana OX=3702 GN=PUR5 PE=1 SV=2
OG0021979	augustus_masked-ctg1245-processed-gene-1.14-mRNA-1	Phosphoserine aminotransferase 2, chloroplastic OS=Arabidopsis thaliana OX=3702 GN=PSAT2 PE=1 SV=1
OG0019685	augustus_masked-ctg2429-processed-gene-0.12-mRNA-1	Phytochrome A-associated F-box protein OS=Arabidopsis thaliana OX=3702 GN=EID1 PE=1 SV=2
OG0027098	augustus_masked-ctg169-processed-gene-0.4-mRNA-1	Phytochrome C OS=Arabidopsis thaliana OX=3702 GN=PHYC PE=1 SV=1
OG0026802	augustus_masked-ctg5546-processed-gene-0.2-mRNA-1	Phytosulfokine receptor 2 OS=Arabidopsis thaliana OX=3702 GN=PSKR2 PE=1 SV=1
OG0026874	augustus_masked-ctg1316-processed-gene-1.15-mRNA-1	Plant UBX domain-containing protein 10 OS=Arabidopsis thaliana OX=3702 GN=PUX10 PE=2 SV=1
OG0021960	maker-ctg1084-augustus-gene-0.4-mRNA-1	Plant UBX domain-containing protein 4 OS=Arabidopsis thaliana OX=3702 GN=PUX4 PE=1 SV=1
OG0026646	augustus_masked-ctg3485-processed-gene-0.6-mRNA-1	Plasmodesmata-located protein 1 OS=Arabidopsis thaliana OX=3702 GN=PDLP1 PE=1 SV=2
OG0026848	augustus_masked-ctg5625-processed-gene-0.0-mRNA-1	PLAT domain-containing protein 2 OS=Arabidopsis thaliana OX=3702 GN=PLAT2 PE=2 SV=1
OG0021887	maker-ctg20-augustus-gene-3.0-mRNA-1	Pollen receptor-like kinase 3 OS=Arabidopsis thaliana OX=3702 GN=PRK3 PE=1 SV=1
OG0027199	maker-ctg191-augustus-gene-1.6-mRNA-1	Polyadenylate-binding protein 8 OS=Arabidopsis thaliana OX=3702 GN=PAB8 PE=1 SV=1
OG0027005	augustus_masked-ctg569-processed-gene-2.4-mRNA-1	Polyadenylate-binding protein RBP47C OS=Arabidopsis thaliana OX=3702 GN=RBP47C PE=2 SV=1
OG0027093	maker-ctg2384-augustus-gene-0.5-mRNA-1	Polygalacturonase ADPG2 OS=Arabidopsis thaliana OX=3702 GN=ADPG2 PE=2 SV=2
OG0026853	augustus_masked-ctg292-processed-gene-15.0-mRNA-1	Polyprenol reductase 2 OS=Arabidopsis thaliana OX=3702 GN=PPRD2 PE=1 SV=2
OG0026741	augustus_masked-ctg1-processed-gene-22.18-mRNA-1	Polyribonucleotide nucleotidyltransferase OS=Sphingopyxis alaskensis (strain DSM 13593 / LMG 18877 / RB2256) OX=317655 GN=pnp PE=3 SV=1
OG0026742	augustus_masked-ctg1-processed-gene-22.20-mRNA-1	Polyribonucleotide nucleotidyltransferase OS=Sphingopyxis alaskensis (strain DSM 13593 / LMG 18877 / RB2256) OX=317655 GN=pnp PE=3 SV=1
OG0026586	augustus_masked-ctg662-processed-gene-0.3-mRNA-1	Potassium channel AKT1 OS=Arabidopsis thaliana OX=3702 GN=AKT1 PE=1 SV=2
OG0026620	maker-ctg137-augustus-gene-11.1-mRNA-1	Potassium transporter 11 OS=Arabidopsis thaliana OX=3702 GN=POT11 PE=2 SV=1
OG0027099	augustus_masked-ctg1266-processed-gene-0.5-mRNA-1	Potassium transporter 9 OS=Arabidopsis thaliana OX=3702 GN=POT9 PE=2 SV=2
OG0019723	augustus_masked-ctg3771-processed-gene-0.0-mRNA-1	PR5-like receptor kinase OS=Arabidopsis thaliana OX=3702 GN=PR5K PE=1 SV=1
OG0027193	augustus_masked-ctg182-processed-gene-5.8-mRNA-1	Pre-mRNA-splicing factor CWC22 OS=Ustilago maydis (strain 521 / FGSC 9021) OX=237631 GN=CWC22 PE=3 SV=2
OG0026731	maker-ctg323-augustus-gene-13.32-mRNA-1	Probable acyl-activating enzyme 5, peroxisomal OS=Arabidopsis thaliana OX=3702 GN=AAE5 PE=1 SV=1
OG0021989	augustus_masked-ctg1374-processed-gene-0.26-mRNA-1	Probable ADP-ribosylation factor GTPase-activating protein AGD6 OS=Arabidopsis thaliana OX=3702 GN=AGD6 PE=1 SV=1
OG0026840	augustus_masked-ctg726-processed-gene-1.18-mRNA-1	Probable aminotransferase ACS10 OS=Arabidopsis thaliana OX=3702 GN=ACS10 PE=1 SV=1
OG0027041	augustus_masked-ctg2249-processed-gene-0.10-mRNA-1	Probable beta-D-xylosidase 7 OS=Arabidopsis thaliana OX=3702 GN=BXL7 PE=2 SV=2
OG0027198	augustus_masked-ctg191-processed-gene-0.18-mRNA-1	Probable carboxylesterase 4, mitochondrial OS=Arabidopsis thaliana OX=3702 GN=CXE4 PE=1 SV=1
OG0027246	maker-ctg1045-augustus-gene-1.41-mRNA-1	Probable cellulose synthase A catalytic subunit 9 [UDP-forming] OS=Arabidopsis thaliana OX=3702 GN=CESA9 PE=2 SV=1
OG0021859	augustus_masked-ctg3-processed-gene-6.13-mRNA-1	Probable clathrin assembly protein At4g32285 OS=Arabidopsis thaliana OX=3702 GN=At4g32285 PE=1 SV=2
OG0026888	augustus_masked-ctg3-processed-gene-6.14-mRNA-1	Probable clathrin assembly protein At4g32285 OS=Arabidopsis thaliana OX=3702 GN=At4g32285 PE=1 SV=2
OG0021835	augustus_masked-ctg100-processed-gene-3.1-mRNA-1	Probable cyclic nucleotide-gated ion channel 12 OS=Arabidopsis thaliana OX=3702 GN=CNGC12 PE=2 SV=2
OG0026739	augustus_masked-ctg623-processed-gene-1.19-mRNA-1	Probable cyclic nucleotide-gated ion channel 6 OS=Arabidopsis thaliana OX=3702 GN=CNGC6 PE=1 SV=2
OG0021870	augustus_masked-ctg1974-processed-gene-0.6-mRNA-1	Probable cysteine protease RDL3 OS=Arabidopsis thaliana OX=3702 GN=RDL3 PE=2 SV=1
OG0019694	augustus_masked-ctg1032-processed-gene-0.15-mRNA-1	Probable disease resistance protein At1g58602 OS=Arabidopsis thaliana OX=3702 GN=At1g58602 PE=2 SV=1
OG0026626	augustus_masked-ctg136-processed-gene-24.8-mRNA-1	Probable disease resistance protein RF45 OS=Arabidopsis thaliana OX=3702 GN=RF45 PE=2 SV=1
OG0026622	augustus_masked-ctg265-processed-gene-2.10-mRNA-1	Probable E3 ubiquitin-protein ligase ATL45 OS=Arabidopsis thaliana OX=3702 GN=ATL45 PE=2 SV=1
OG0027114	augustus_masked-ctg3342-processed-gene-0.3-mRNA-1	Probable E3 ubiquitin-protein ligase EDA40 OS=Arabidopsis thaliana OX=3702 GN=EDA40 PE=2 SV=1
OG0026699	maker-ctg1214-augustus-gene-0.3-mRNA-1	Probable E3 ubiquitin-protein ligase XBOS32 OS=Oryza sativa subsp. japonica OX=39947 GN=XBOS32 PE=2 SV=2
OG0027254	maker-ctg244-augustus-gene-2.3-mRNA-1	Probable enoyl-CoA hydratase 1, peroxisomal OS=Arabidopsis thaliana OX=3702 GN=ECHIA PE=1 SV=1
OG0027056	maker-ctg1166-augustus-gene-2.47-mRNA-1	Probable GABA transporter 2 OS=Arabidopsis thaliana OX=3702 GN=At5g41800 PE=1 SV=1
OG0021823	augustus_masked-ctg1150-processed-gene-0.5-mRNA-1	Probable galacturonosyltransferase-like 3 OS=Arabidopsis thaliana OX=3702 GN=GATL3 PE=2 SV=1
OG0026985	augustus_masked-ctg1150-processed-gene-0.6-mRNA-1	Probable galacturonosyltransferase-like 3 OS=Arabidopsis thaliana OX=3702 GN=GATL3 PE=2 SV=1
OG0027207	augustus_masked-ctg1895-processed-gene-0.3-mRNA-1	Probable glucan endo-1,3-beta-glucosidase A6 OS=Arabidopsis thaliana OX=3702 GN=A6 PE=2 SV=1
OG0027001	augustus_masked-ctg887-processed-gene-2.50-mRNA-1	Probable glucomannan 4-beta-mannosyltransferase 3 OS=Arabidopsis thaliana OX=3702 GN=CSLA3 PE=2 SV=1
OG0026649	augustus_masked-ctg6185-processed-gene-0.0-mRNA-1	Probable glucose-1-phosphate adenylyltransferase large subunit, chloroplastic OS=Arabidopsis thaliana OX=3702 GN=At2g21590 PE=2 SV=1
OG0026810	augustus_masked-ctg1253-processed-gene-0.11-mRNA-1	Probable glucuronoxylan glucuronosyltransferase F8H OS=Arabidopsis thaliana OX=3702 GN=F8H PE=2 SV=1
OG0019713	augustus_masked-ctg5565-processed-gene-0.10-mRNA-1	Probable glutamate dehydrogenase 3 OS=Arabidopsis thaliana OX=3702 GN=GSH3 PE=3 SV=1
OG0026589	augustus_masked-ctg6878-processed-gene-0.6-mRNA-1	Probable glycerol-3-phosphate acyltransferase 2 OS=Arabidopsis thaliana OX=3702 GN=GPAT2 PE=2 SV=1
OG0027079	augustus_masked-ctg1498-processed-gene-0.18-mRNA-1	Probable GTP-binding protein OBGM, mitochondrial OS=Arabidopsis thaliana OX=3702 GN=ATOBGM PE=2 SV=1
OG0026663	augustus_masked-ctg439-processed-gene-2.15-mRNA-1	Probable histone H2A variant 3 OS=Arabidopsis thaliana OX=3702 GN=At1g52740 PE=1 SV=1
OG0027061	augustus_masked-ctg4162-processed-gene-0.4-mRNA-1	Probable histone H2A.3 OS=Medicago truncatula OX=3880 PE=3 SV=1
OG0019733	augustus_masked-ctg910-processed-gene-1.5-mRNA-1	Probable histone H2AXa OS=Arabidopsis thaliana OX=3702 GN=At1g08880 PE=1 SV=1
OG0017388	augustus_masked-ctg102-processed-gene-9.1-mRNA-1	Probable inactive receptor kinase At3g02880 OS=Arabidopsis thaliana OX=3702 GN=At3g02880 PE=1 SV=1
OG0018361	augustus_masked-ctg1166-processed-gene-0.16-mRNA-1	Probable inactive receptor kinase At5g10020 OS=Arabidopsis thaliana OX=3702 GN=At5g10020 PE=1 SV=2
OG0026695	augustus_masked-ctg1230-processed-gene-0.0-mRNA-1	Probable inactive receptor kinase At5g67200 OS=Arabidopsis thaliana OX=3702 GN=At5g67200 PE=1 SV=1
OG0026696	maker-ctg1230-augustus-gene-0.19-mRNA-1	Probable inactive receptor kinase At5g67200 OS=Arabidopsis thaliana OX=3702 GN=At5g67200 PE=1 SV=1
OG0021811	augustus_masked-ctg2770-processed-gene-0.1-mRNA-1	Probable indole-3-pyruvate monooxygenase YUCCA5 OS=Arabidopsis thaliana OX=3702 GN=YUC5 PE=2 SV=1
OG0026725	augustus_masked-ctg263-processed-gene-4.3-mRNA-1	Probable inorganic phosphate transporter 1-3 OS=Arabidopsis thaliana OX=3702 GN=PHT1-3 PE=2 SV=1
OG0021970	augustus_masked-ctg1038-processed-gene-0.5-mRNA-1	Probable inorganic phosphate transporter 1-9 OS=Arabidopsis thaliana OX=3702 GN=PHT1-9 PE=2 SV=1
OG0021930	augustus_masked-ctg319-processed-gene-1.18-mRNA-1	Probable inositol transporter 2 OS=Arabidopsis thaliana OX=3702 GN=INT2 PE=1 SV=1
OG0026625	maker-ctg65-augustus-gene-1.10-mRNA-1	Probable leucine-rich repeat receptor-like protein kinase At2g28990 OS=Arabidopsis thaliana OX=3702 GN=At2g28990 PE=1 SV=1
OG0026838	augustus_masked-ctg726-processed-gene-1.4-mRNA-1	Probable LRR receptor-like serine/threonine-protein kinase At1g12460 OS=Arabidopsis thaliana OX=3702 GN=At1g12460 PE=1 SV=1
OG0019761	maker-ctg338-augustus-gene-3.24-mRNA-1	Probable LRR receptor-like serine/threonine-protein kinase PAM74 OS=Arabidopsis thaliana OX=3702 GN=PAM74 PE=1 SV=1
OG0026792	augustus_masked-ctg292-processed-gene-6.5-mRNA-1	Probable methyltransferase PMT14 OS=Arabidopsis thaliana OX=3702 GN=At4g18030 PE=2 SV=1
OG0021896	augustus_masked-ctg44-processed-gene-7.7-mRNA-1	Probable pectinesterase 15 OS=Arabidopsis thaliana OX=3702 GN=PME15 PE=2 SV=1
OG0026910	augustus_masked-ctg189-processed-gene-7.36-mRNA-1	Probable pectinesterase/pectinesterase inhibitor 33 OS=Arabidopsis thaliana OX=3702 GN=PME33 PE=2 SV=1
OG0026615	augustus_masked-ctg440-processed-gene-1.23-mRNA-1	Probable pectinesterase/pectinesterase inhibitor 34 OS=Arabidopsis thaliana OX=3702 GN=PME34 PE=2 SV=1
OG0027145	maker-ctg108-augustus-gene-3.34-mRNA-1	Probable pectinesterase/pectinesterase inhibitor 59 OS=Arabidopsis thaliana OX=3702 GN=PME59 PE=2 SV=1
OG0027066	augustus_masked-ctg185-processed-gene-1.11-mRNA-1	Probable pectinesterase/pectinesterase inhibitor 61 OS=Arabidopsis thaliana OX=3702 GN=PME61 PE=2 SV=1
OG0026734	augustus_masked-ctg1-processed-gene-22.34-mRNA-1	Probable peptidyl-prolyl cis-trans isomerase OS=Brucella abortus (strain 2308) OX=359391 GN=ppi PE=3 SV=1
OG0027107	augustus_masked-ctg409-processed-gene-4.0-mRNA-1	Probable phospholipid hydroperoxide glutathione peroxidase 6, mitochondrial OS=Arabidopsis thaliana OX=3702 GN=GPX6 PE=2 SV=2
OG0027074	maker-ctg73-augustus-gene-2.26-mRNA-1	Probable phospholipid-transporting ATPase 8 OS=Arabidopsis thaliana OX=3702 GN=ALA8 PE=3 SV=1
OG0027160	augustus_masked-ctg3082-processed-gene-0.1-mRNA-1	Probable polyamine transporter At1g31830 OS=Arabidopsis thaliana OX=3702 GN=At1g31830 PE=2 SV=1
OG0027161	maker-ctg1739-augustus-gene-0.5-mRNA-1	Probable polyamine transporter At1g31830 OS=Arabidopsis thaliana OX=3702 GN=At1g31830 PE=2 SV=1
OG0021884	augustus_masked-ctg69-processed-gene-0.17-mRNA-1	Probable pre-mRNA-splicing factor ATP-dependent RNA helicase DEAH2 OS=Arabidopsis thaliana OX=3702 GN=At3g62310 PE=2 SV=1
OG0021945	maker-ctg2106-augustus-gene-0.21-mRNA-1	Probable pre-mRNA-splicing factor ATP-dependent RNA helicase DEAH9 OS=Arabidopsis thaliana OX=3702 GN=At4g18465 PE=3 SV=1
OG0026760	augustus_masked-ctg1-processed-gene-14.31-mRNA-1	Probable protein kinase UbiB OS=Neisseria meningitidis serogroup B (strain MC58) OX=122586 GN=ubiB PE=3 SV=1
OG0026891	maker-ctg44-augustus-gene-2.23-mRNA-1	Probable protein phosphatase 2C 2 OS=Arabidopsis thaliana OX=3702 GN=At1g07160 PE=2 SV=1
OG0021834	augustus_masked-ctg136-processed-gene-2.1-mRNA-1	Probable purine permease 17 OS=Arabidopsis thaliana OX=3702 GN=PUP17 PE=2 SV=2
OG0002026	augustus_masked-ctg1012-processed-gene-0.17-mRNA-1	Probable pyridoxal 5'-phosphate synthase subunit PDX1 OS=Ginkgo biloba OX=3311 GN=PDX1 PE=2 SV=1
OG0021840	augustus_masked-ctg147-processed-gene-3.5-mRNA-1	Probable receptor-like protein kinase At2g23200 OS=Arabidopsis thaliana OX=3702 GN=At2g23200 PE=3 SV=1
OG0027230	augustus_masked-ctg295-processed-gene-4.64-mRNA-1	Probable receptor-like protein kinase At5g20050 OS=Arabidopsis thaliana OX=3702 GN=At5g20050 PE=2 SV=1
OG0026643	augustus_masked-ctg188-processed-gene-10.19-mRNA-1	Probable ribose-5-phosphate isomerase 2 OS=Arabidopsis thaliana OX=3702 GN=RPI2 PE=1 SV=1
OG0021931	augustus_masked-ctg1405-processed-gene-0.16-mRNA-1	Probable serine/threonine-protein kinase PBL17 OS=Arabidopsis thaliana OX=3702 GN=PBL17 PE=1 SV=1
OG0026832	augustus_masked-ctg224-processed-gene-2.3-mRNA-1	Probable serine/threonine-protein kinase PBL6 OS=Arabidopsis thaliana OX=3702 GN=PBL6 PE=2 SV=1
OG0026833	augustus_masked-ctg224-processed-gene-2.4-mRNA-1	Probable serine/threonine-protein kinase PBL6 OS=Arabidopsis thaliana OX=3702 GN=PBL6 PE=2 SV=1
OG0027080	augustus_masked-ctg1498-processed-gene-0.22-mRNA-1	Probable serine/threonine-protein kinase PBL9 OS=Arabidopsis thaliana OX=3702 GN=PBL9 PE=1 SV=1
OG0021934	augustus_masked-ctg1148-processed-gene-0.14-mRNA-1	Probable signal peptidase complex subunit 1 OS=Arabidopsis thaliana OX=3702 GN=At2g22425 PE=3 SV=1
OG0026724	maker-ctg3780-augustus-gene-0.0-mRNA-1	Probable sodium/metabolite cotransporter BASS1, chloroplastic OS=Arabidopsis thaliana OX=3702 GN=BASS1 PE=2 SV=1
OG0026636	augustus_masked-ctg1362-processed-gene-0.2-mRNA-1	Probable sphingolipid transporter spinster homolog 3 OS=Arabidopsis thaliana OX=3702 GN=At2g22730 PE=3 SV=1
OG0021966	augustus_masked-ctg102-processed-gene-7.3-mRNA-1	Probable sucrose-phosphatase 3a OS=Arabidopsis thaliana OX=3702 GN=SPP3A PE=2 SV=2
OG0021968	augustus_masked-ctg55-processed-gene-7.1-mRNA-1	Probable sucrose-phosphatase 3b OS=Arabidopsis thaliana OX=3702 GN=SPP3B PE=2 SV=1
OG0026958	maker-ctg1233-augustus-gene-0.35-mRNA-1	Probable transcription factor PosF21 OS=Arabidopsis thaliana OX=3702 GN=POSF21 PE=2 SV=1
OG0027172	augustus_masked-ctg349-processed-gene-2.5-mRNA-1	Probable transcription repressor OFP9 OS=Arabidopsis thaliana OX=3702 GN=OFP9 PE=3 SV=2
OG0026867	augustus_masked-ctg1215-processed-gene-0.24-mRNA-1	Probable transcriptional regulator SLK3 OS=Arabidopsis thaliana OX=3702 GN=SLK3 PE=3 SV=1
OG0021953	augustus_masked-ctg2054-processed-gene-0.0-mRNA-1	Probable WRKY transcription factor 17 OS=Arabidopsis thaliana OX=3702 GN=WRKY17 PE=2 SV=2
OG0021954	maker-ctg2054-augustus-gene-0.2-mRNA-1	Probable WRKY transcription factor 17 OS=Arabidopsis thaliana OX=3702 GN=WRKY17 PE=2 SV=2
OG0027059	augustus_masked-ctg2189-processed-gene-0.3-mRNA-1	Probable WRKY transcription factor 62 OS=Arabidopsis thaliana OX=3702 GN=WRKY62 PE=1 SV=2
OG0019729	augustus_masked-ctg1415-processed-gene-0.3-mRNA-1	Prohibitin-3, mitochondrial OS=Arabidopsis thaliana OX=3702 GN=PHB3 PE=1 SV=1
OG0018363	augustus_masked-ctg1432-processed-gene-0.10-mRNA-1	Proline-rich receptor-like protein kinase PERK7 OS=Arabidopsis thaliana OX=3702 GN=PERK7 PE=2 SV=1
OG0027213	augustus_masked-ctg899-processed-gene-0.6-mRNA-1	Proline-rich receptor-like protein kinase PERK8 OS=Arabidopsis thaliana OX=3702 GN=PERK8 PE=1 SV=1
OG0026771	augustus_masked-ctg4034-processed-gene-0.16-mRNA-1	Prolyl endopeptidase OS=Aeromonas hydrophila OX=644 PE=1 SV=2
OG0027085	maker-ctg1572-augustus-gene-0.0-mRNA-1	Protein ACCELERATED CELL DEATH 6 OS=Arabidopsis thaliana OX=3702 GN=ACD6 PE=1 SV=1
OG0027178	maker-ctg481-augustus-gene-2.5-mRNA-1	Protein ADP-ribosyltransferase PARP3 OS=Arabidopsis thaliana OX=3702 GN=PARP3 PE=2 SV=2
OG0026713	augustus_masked-ctg266-processed-gene-2.7-mRNA-1	Protein BASIC PENTACYSTEINE6 OS=Arabidopsis thaliana OX=3702 GN=BPC6 PE=1 SV=1
OG0027112	augustus_masked-ctg1359-processed-gene-0.25-mRNA-1	Protein Brevis radix-like 3 OS=Arabidopsis thaliana OX=3702 GN=BRXL3 PE=2 SV=2
OG0021946	augustus_masked-ctg3815-processed-gene-0.0-mRNA-1	Protein CER1-like 1 OS=Arabidopsis thaliana OX=3702 GN=At1g02190 PE=2 SV=1
OG0026854	maker-ctg292-augustus-gene-17.14-mRNA-1	Protein CHROMATIN REMODELING 35 OS=Arabidopsis thaliana OX=3702 GN=DRD1 PE=1 SV=1
OG0027091	augustus_masked-ctg480-processed-gene-1.20-mRNA-1	Protein CLP1 homolog 5 OS=Arabidopsis thaliana OX=3702 GN=CLPS5 PE=1 SV=1
OG0027031	augustus_masked-ctg1381-processed-gene-0.9-mRNA-1	Protein DETOXIFICATION 21 OS=Arabidopsis thaliana OX=3702 GN=DTX21 PE=1 SV=1
OG0027184	augustus_masked-ctg1294-processed-gene-0.28-mRNA-1	Protein DETOXIFICATION 21 OS=Arabidopsis thaliana OX=3702 GN=DTX21 PE=1 SV=1
OG0026796	augustus_masked-ctg342-processed-gene-1.2-mRNA-1	Protein DETOXIFICATION 28 OS=Arabidopsis thaliana OX=3702 GN=DTX28 PE=3 SV=1
OG0021915	augustus_masked-ctg877-processed-gene-0.29-mRNA-1	Protein DETOXIFICATION 39 OS=Arabidopsis thaliana OX=3702 GN=DTX39 PE=2 SV=1
OG0026623	augustus_masked-ctg83-processed-gene-7.11-mRNA-1	Protein DETOXIFICATION 7 OS=Arabidopsis thaliana OX=3702 GN=DTX7 PE=2 SV=1
OG0027137	maker-ctg611-augustus-gene-0.8-mRNA-1	Protein disulfide-isomerase 5-3 OS=Arabidopsis thaliana OX=3702 GN=PDIL5-3 PE=2 SV=1
OG0026967	augustus_masked-ctg1732-processed-gene-0.2-mRNA-1	Protein DMP4 OS=Arabidopsis thaliana OX=3702 GN=DMP4 PE=2 SV=1
OG0027208	augustus_masked-ctg7054-processed-gene-0.1-mRNA-1	Protein DMP9 OS=Arabidopsis thaliana OX=3702 GN=DMP9 PE=2 SV=1
OG0026904	augustus_masked-ctg304-processed-gene-0.1-mRNA-1	Protein DMR6-LIKE OXYGENASE 1 OS=Arabidopsis thaliana OX=3702 GN=DLO1 PE=1 SV=1
OG0027006	augustus_masked-ctg386-processed-gene-0.3-mRNA-1	Protein ECERIFERUM 26 OS=Arabidopsis thaliana OX=3702 GN=CER26 PE=2 SV=1
OG0026824	augustus_masked-ctg188-processed-gene-10.25-mRNA-1	Protein ESMERALDA 1 OS=Arabidopsis thaliana OX=3702 GN=ESMD1 PE=2 SV=1
OG0021863	augustus_masked-ctg2313-processed-gene-0.13-mRNA-1	Protein FAR1-RELATED SEQUENCE 2 OS=Arabidopsis thaliana OX=3702 GN=FRS2 PE=1 SV=1
OG0019734	augustus_masked-ctg1279-processed-gene-1.8-mRNA-1	Protein indeterminate-domain 12 OS=Arabidopsis thaliana OX=3702 GN=IDD12 PE=2 SV=2
OG0026820	augustus_masked-ctg188-processed-gene-4.7-mRNA-1	Protein indeterminate-domain 5, chloroplastic OS=Arabidopsis thaliana OX=3702 GN=IDD5 PE=1 SV=1
OG0026811	augustus_masked-ctg220-processed-gene-2.5-mRNA-1	Protein kinase PINOID 2 OS=Arabidopsis thaliana OX=3702 GN=PID2 PE=1 SV=1
OG0027073	maker-ctg457-augustus-gene-2.37-mRNA-1	Protein KINESIN LIGHT CHAIN-RELATED 3 OS=Arabidopsis thaliana OX=3702 GN=KLCR3 PE=2 SV=1
OG0021977	maker-ctg1223-augustus-gene-0.12-mRNA-1	Protein NRT1/ PTR FAMILY 1.2 OS=Arabidopsis thaliana OX=3702 GN=NPF1.2 PE=1 SV=1
OG0026943	augustus_masked-ctg667-processed-gene-0.21-mRNA-1	Protein OBERON 4 OS=Arabidopsis thaliana OX=3702 GN=OBE4 PE=1 SV=2
OG0027129	maker-ctg349-augustus-gene-0.1-mRNA-1	Protein OSCA1 OS=Arabidopsis thaliana OX=3702 GN=OSCA1 PE=1 SV=1
OG0026856	maker-ctg107-augustus-gene-4.8-mRNA-1	Protein PECTIC ARABINOGALACTAN SYNTHESIS-RELATED OS=Arabidopsis thaliana OX=3702 GN=PAGR PE=2 SV=1
OG0027176	augustus_masked-ctg981-processed-gene-0.5-mRNA-1	Protein PHLOEM PROTEIN 2-LIKE A6 OS=Arabidopsis thaliana OX=3702 GN=PP2A6 PE=2 SV=1
OG0021948	augustus_masked-ctg1003-processed-gene-0.24-mRNA-1	Protein QUIRKY OS=Arabidopsis thaliana OX=3702 GN=QKY PE=2 SV=1
OG0019756	augustus_masked-ctg389-processed-gene-2.2-mRNA-1	Protein RADIALIS-like 5 OS=Arabidopsis thaliana OX=3702 GN=RL5 PE=3 SV=1
OG0021917	augustus_masked-ctg1513-processed-gene-0.21-mRNA-1	Protein RecA OS=Nitrobacter hamburgensis (strain DSM 10229 / NCIMB 13809 / X14) OX=323097 GN=recA PE=3 SV=1
OG0026574	augustus_masked-ctg1253-processed-gene-0.3-mRNA-1	Protein SENSITIVE TO PROTON RHIZOTOXICITY 2 OS=Arabidopsis thaliana OX=3702 GN=STOP2 PE=2 SV=1
OG0026961	augustus_masked-ctg1017-processed-gene-0.0-mRNA-1	Protein SMALL AUXIN UP-REGULATED RNA 10 OS=Arabidopsis thaliana OX=3702 GN=SAUR10 PE=2 SV=1
OG0026963	augustus_masked-ctg2622-processed-gene-0.3-mRNA-1	Protein SMAX1-LIKE 4 OS=Arabidopsis thaliana OX=3702 GN=SMXL4 PE=1 SV=1
OG0026678	augustus_masked-ctg82-processed-gene-1.45-mRNA-1	Protein SODIUM POTASSIUM ROOT DEFECTIVE 1 OS=Arabidopsis thaliana OX=3702 GN=NAKR1 PE=1 SV=1
OG0027155	augustus_masked-ctg4088-processed-gene-0.10-mRNA-1	Protein SRG1 OS=Arabidopsis thaliana OX=3702 GN=SRG1 PE=2 SV=1
OG0019747	augustus_masked-ctg477-processed-gene-2.22-mRNA-1	Protein STICHEL-like 4 OS=Arabidopsis thaliana OX=3702 GN=At5g45720 PE=2 SV=1
OG0026570	maker-ctg1746-augustus-gene-0.14-mRNA-1	Protein THYLAKOID ASSEMBLY 8-like, chloroplastic OS=Arabidopsis thaliana OX=3702 GN=THA8L PE=1 SV=1
OG0026975	maker-ctg39-augustus-gene-1.9-mRNA-1	Protein TONSOKU OS=Arabidopsis thaliana OX=3702 GN=TSK PE=1 SV=2
OG0026772	augustus_masked-ctg1953-processed-gene-0.40-mRNA-1	Protein translocase subunit SecA OS=Sphingopyxis alaskensis (strain DSM 13593 / LMG 18877 / RB2256) OX=317655 GN=secA PE=3 SV=1
OG0021827	augustus_masked-ctg123-processed-gene-1.49-mRNA-1	Protein trichome birefringence-like 42 OS=Arabidopsis thaliana OX=3702 GN=TBL42 PE=3 SV=1
OG0021829	augustus_masked-ctg906-processed-gene-3.0-mRNA-1	Protein VTE6, chloroplastic OS=Arabidopsis thaliana OX=3702 GN=VTE6 PE=1 SV=1
OG0026885	augustus_masked-ctg751-processed-gene-3.50-mRNA-1	Proteinaceous RNase P 3 OS=Arabidopsis thaliana OX=3702 GN=PRORP3 PE=1 SV=1
OG0026936	augustus_masked-ctg256-processed-gene-4.3-mRNA-1	Protein-L-isoaspartate O-methyltransferase 2 OS=Arabidopsis thaliana OX=3702 GN=PIMT2 PE=1 SV=1
OG0026595	maker-ctg359-augustus-gene-5.11-mRNA-1	PsbP domain-containing protein 1, chloroplastic OS=Arabidopsis thaliana OX=3702 GN=PPD1 PE=1 SV=1
OG0021895	augustus_masked-ctg2651-processed-gene-0.3-mRNA-1	Pumilio homolog 4 OS=Arabidopsis thaliana OX=3702 GN=APUM4 PE=1 SV=2
OG0026721	augustus_masked-ctg95-processed-gene-5.2-mRNA-1	Pumilio homolog 9 OS=Arabidopsis thaliana OX=3702 GN=APUM9 PE=2 SV=1
OG0027135	maker-ctg72-augustus-gene-3.34-mRNA-1	Purine permease 14 OS=Arabidopsis thaliana OX=3702 GN=PUP14 PE=1 SV=1
OG0026764	augustus_masked-ctg1-processed-gene-19.17-mRNA-1	Puromycin-sensitive aminopeptidase OS=Oryza sativa subsp. japonica OX=39947 GN=Os08g0562700 PE=2 SV=1
OG0021978	augustus_masked-ctg3054-processed-gene-0.12-mRNA-1	Putative 3,4-dihydroxy-2-butanone kinase OS=Solanum lycopersicum OX=4081 GN=DHBK PE=2 SV=1
OG0026758	augustus_masked-ctg2246-processed-gene-0.39-mRNA-1	Putative 3-oxopropanoate dehydrogenase OS=Pseudomonas aeruginosa (strain ATCC 15692 / DSM 22644 / CIP 104116 / JCM 14847 / LMG 12228 / 1C / PRS 101 / PAO1) OX=208964 GN=bauC PE=2 SV=1
OG0026671	maker-ctg1921-augustus-gene-0.21-mRNA-1	Putative 57 kDa heat shock protein OS=Arabidopsis thaliana OX=3702 GN=At4g16560 PE=3 SV=1
OG0026672	maker-ctg1247-augustus-gene-0.25-mRNA-1	Putative 57 kDa heat shock protein OS=Arabidopsis thaliana OX=3702 GN=At4g16560 PE=3 SV=1
OG0026631	augustus_masked-ctg1246-processed-gene-0.5-mRNA-1	Putative ALA-interacting subunit 4 OS=Arabidopsis thaliana OX=3702 GN=ALIS4 PE=2 SV=2
OG0027069	augustus_masked-ctg1978-processed-gene-0.7-mRNA-1	Putative ammonium transporter 1 member 5 OS=Arabidopsis thaliana OX=3702 GN=AMT1-5 PE=3 SV=1
OG0026585	augustus_masked-ctg1433-processed-gene-0.7-mRNA-1	Putative beta-glucosidase 41 OS=Arabidopsis thaliana OX=3702 GN=BGLU41 PE=3 SV=2
OG0026712	augustus_masked-ctg3197-processed-gene-0.25-mRNA-1	Putative casein kinase II subunit beta-4 OS=Arabidopsis thaliana OX=3702 GN=CKB4 PE=1 SV=1
OG0026786	augustus_masked-ctg188-processed-gene-6.3-mRNA-1	Putative clathrin assembly protein At2g01920 OS=Arabidopsis thaliana OX=3702 GN=At2g01920 PE=2 SV=3
OG0027103	augustus_masked-ctg1279-processed-gene-1.17-mRNA-1	Putative clathrin assembly protein At4g02650 OS=Arabidopsis thaliana OX=3702 GN=At4g02650 PE=2 SV=2
OG0021828	augustus_masked-ctg2886-processed-gene-0.2-mRNA-1	Putative F-box protein At3g16590 OS=Arabidopsis thaliana OX=3702 GN=At3g16590 PE=4 SV=1
OG0016627	augustus_masked-ctg1320-processed-gene-0.5-mRNA-1	Putative F-box/kelch-repeat protein At4g11770 OS=Arabidopsis thaliana OX=3702 GN=At4g11770 PE=4 SV=1
OG0026858	maker-ctg179-augustus-gene-7.94-mRNA-1	Putative glucose-6-phosphate 1-epimerase OS=Cenchrus ciliaris OX=35872 PE=2 SV=1
OG0021861	augustus_masked-ctg2267-processed-gene-0.7-mRNA-1	Putative inactive G-type lectin S-receptor-like serine/threonine-protein kinase SRK OS=Arabidopsis thaliana OX=3702 GN=PSEUDOSRKA PE=5 SV=1
OG0019736	augustus_masked-ctg13-processed-gene-7.6-mRNA-1	Putative pectate lyase 14 OS=Arabidopsis thaliana OX=3702 GN=At4g13210 PE=3 SV=2
OG0026899	augustus_masked-ctg5629-processed-gene-0.5-mRNA-1	Putative pectate lyase 2 OS=Arabidopsis thaliana OX=3702 GN=At1g11920 PE=3 SV=2
OG0027164	augustus_masked-ctg1602-processed-gene-0.3-mRNA-1	Putative pentatricopeptide repeat-containing protein At5g52630 OS=Arabidopsis thaliana OX=3702 GN=PCMP-H52 PE=3 SV=1
OG0021860	augustus_masked-ctg2104-processed-gene-0.1-mRNA-1	Putative polyol transporter 1 OS=Arabidopsis thaliana OX=3702 GN=PLT1 PE=3 SV=1
OG0027195	augustus_masked-ctg991-processed-gene-0.8-mRNA-1	Putative proteasome subunit alpha type-4-B OS=Arabidopsis thaliana OX=3702 GN=PAC2 PE=5 SV=1
OG0021805	augustus_masked-ctg1929-processed-gene-0.4-mRNA-1	Putative receptor-like protein 8 OS=Arabidopsis thaliana OX=3702 GN=RLP8 PE=5 SV=2
OG0027222	maker-ctg338-augustus-gene-6.0-mRNA-1	Putative respiratory burst oxidase homolog protein H OS=Arabidopsis thaliana OX=3702 GN=RBOHH PE=3 SV=1
OG0026941	augustus_masked-ctg1206-processed-gene-0.7-mRNA-1	Pyridoxal 5'-phosphate synthase subunit PDX1.1 OS=Arabidopsis thaliana OX=3702 GN=PDX11 PE=1 SV=1
OG0027024	augustus_masked-ctg349-processed-gene-2.13-mRNA-1	Pyrophosphate--fructose 6-phosphate 1-phosphotransferase subunit beta 2 OS=Arabidopsis thaliana OX=3702 GN=PFP-BETA2 PE=3 SV=1
OG0021872	augustus_masked-ctg1-processed-gene-2.15-mRNA-1	Pyruvate dehydrogenase E1 component subunit beta OS=Zymomonas mobilis subsp. mobilis (strain ATCC 31821 / ZM4 / CP4) OX=264203 GN=pdhB PE=3 SV=2
OG0026593	augustus_masked-ctg359-processed-gene-5.23-mRNA-1	Pyruvate, phosphate dikinase 1, chloroplastic OS=Arabidopsis thaliana OX=3702 GN=PPDK PE=1 SV=2
OG0026594	maker-ctg359-augustus-gene-5.3-mRNA-1	Pyruvate, phosphate dikinase 1, chloroplastic OS=Arabidopsis thaliana OX=3702 GN=PPDK PE=1 SV=2
OG0021857	maker-ctg1456-augustus-gene-1.7-mRNA-1	Ras-related protein RABA2c OS=Arabidopsis thaliana OX=3702 GN=RABA2C PE=2 SV=4
OG0021952	augustus_masked-ctg1148-processed-gene-0.16-mRNA-1	Ras-related protein RABA4a OS=Arabidopsis thaliana OX=3702 GN=RABA4A PE=1 SV=1
OG0021894	augustus_masked-ctg1658-processed-gene-0.4-mRNA-1	Ras-related protein RABA6b OS=Arabidopsis thaliana OX=3702 GN=RABA6B PE=2 SV=2
OG0021864	augustus_masked-ctg95-processed-gene-2.12-mRNA-1	Receptor homology region, transmembrane domain- and RING domain-containing protein 1 OS=Oryza sativa subsp. japonica OX=39947 GN=Os03g0167500 PE=2 SV=1
OG0027196	augustus_masked-ctg494-processed-gene-0.2-mRNA-1	Receptor like protein 23 OS=Arabidopsis thaliana OX=3702 GN=RLP23 PE=1 SV=1
OG0018377	augustus_masked-ctg1605-processed-gene-0.2-mRNA-1	Receptor like protein kinase S.3 OS=Arabidopsis thaliana OX=3702 GN=LECRKS3 PE=3 SV=1
OG0026933	augustus_masked-ctg2105-processed-gene-0.1-mRNA-1	Receptor protein kinase-like protein At4g34220 OS=Arabidopsis thaliana OX=3702 GN=At4g34220 PE=2 SV=1
OG0026830	augustus_masked-ctg181-processed-gene-0.4-mRNA-1	Receptor protein-tyrosine kinase CEPR1 OS=Arabidopsis thaliana OX=3702 GN=CEPR1 PE=1 SV=1
OG0026971	maker-ctg2369-augustus-gene-0.5-mRNA-1	Receptor-like kinase TMK2 OS=Arabidopsis thaliana OX=3702 GN=TMK2 PE=1 SV=1
OG0026982	augustus_masked-ctg247-processed-gene-9.0-mRNA-1	Receptor-like protein 1 OS=Arabidopsis thaliana OX=3702 GN=RLP1 PE=2 SV=2
OG0021961	augustus_masked-ctg2937-processed-gene-0.27-mRNA-1	Receptor-like protein 46 OS=Arabidopsis thaliana OX=3702 GN=RLP46 PE=3 SV=1
OG0027105	augustus_masked-ctg1214-processed-gene-0.19-mRNA-1	Receptor-like protein kinase At3g21340 OS=Arabidopsis thaliana OX=3702 GN=At3g21340 PE=1 SV=1
OG0019739	augustus_masked-ctg1946-processed-gene-0.1-mRNA-1	Receptor-like serine/threonine-protein kinase SD1-7 OS=Arabidopsis thaliana OX=3702 GN=SD17 PE=1 SV=1
OG0026624	augustus_masked-ctg127-processed-gene-0.8-mRNA-1	Receptor-like serine/threonine-protein kinase SD1-8 OS=Arabidopsis thaliana OX=3702 GN=SD18 PE=1 SV=1
OG0027032	maker-ctg1224-augustus-gene-2.12-mRNA-1	Replication protein A 70 kDa DNA-binding subunit E OS=Arabidopsis thaliana OX=3702 GN=RPA1E PE=2 SV=1
OG0026865	augustus_masked-ctg3196-processed-gene-0.3-mRNA-1	Rho guanine nucleotide exchange factor 8 OS=Arabidopsis thaliana OX=3702 GN=ROPGEF8 PE=1 SV=1
OG0027064	augustus_masked-ctg2577-processed-gene-0.1-mRNA-1	Riboflavin synthase OS=Brucella abortus (strain 2308) OX=359391 GN=ribE PE=1 SV=1
OG0026974	augustus_masked-ctg3847-processed-gene-0.7-mRNA-1	Ribonuclease 1 OS=Arabidopsis thaliana OX=3702 GN=RNS1 PE=1 SV=1
OG0027075	maker-ctg3185-augustus-gene-0.6-mRNA-1	Ribonucleoside-diphosphate reductase small chain C OS=Arabidopsis thaliana OX=3702 GN=TSO2 PE=1 SV=1
OG0018360	augustus_masked-ctg282-processed-gene-2.10-mRNA-1	Ribosomal RNA small subunit methyltransferase, mitochondrial OS=Arabidopsis thaliana OX=3702 GN=DIM1B PE=1 SV=1
OG0018362	augustus_masked-ctg1432-processed-gene-0.1-mRNA-1	RING-H2 finger protein ATL10 OS=Arabidopsis thaliana OX=3702 GN=ATL10 PE=2 SV=1
OG0026675	augustus_masked-ctg1210-processed-gene-0.30-mRNA-1	RING-H2 finger protein ATL11 OS=Arabidopsis thaliana OX=3702 GN=ATL11 PE=2 SV=2
OG0026907	augustus_masked-ctg3207-processed-gene-0.6-mRNA-1	RINT1-like protein MAG2 OS=Arabidopsis thaliana OX=3702 GN=MAG2 PE=1 SV=1
OG0021843	maker-ctg68-augustus-gene-3.3-mRNA-1	RNA demethylase ALKBH9B OS=Arabidopsis thaliana OX=3702 GN=ALKBH9B PE=1 SV=1
OG0027143	augustus_masked-ctg179-processed-gene-7.33-mRNA-1	RNA-binding KH domain-containing protein PEPPER OS=Arabidopsis thaliana OX=3702 GN=PEP PE=1 SV=1
OG0026937	maker-ctg5-augustus-gene-17.9-mRNA-1	RuBisCO large subunit-binding protein subunit alpha, chloroplastic OS=Brassica napus OX=3708 PE=2 SV=1
OG0026847	maker-ctg2402-augustus-gene-0.2-mRNA-1	SAC3 family protein A OS=Arabidopsis thaliana OX=3702 GN=SAC3A PE=1 SV=1
OG0026650	augustus_masked-ctg1811-processed-gene-0.22-mRNA-1	Scarecrow-like protein 6 OS=Arabidopsis thaliana OX=3702 GN=SCL6 PE=1 SV=1
OG0026851	maker-ctg292-augustus-gene-0.1-mRNA-1	Scar-like domain-containing protein WAVE 5 OS=Arabidopsis thaliana OX=3702 GN=WAVE5 PE=1 SV=2
OG0026669	augustus_masked-ctg479-processed-gene-3.34-mRNA-1	Secretory carrier-associated membrane protein 1 OS=Arabidopsis thaliana OX=3702 GN=SCAMP1 PE=2 SV=1
OG0027082	augustus_masked-ctg2538-processed-gene-0.4-mRNA-1	Serine carboxypeptidase-like 35 OS=Arabidopsis thaliana OX=3702 GN=SCPL35 PE=2 SV=1
OG0021850	maker-ctg171-augustus-gene-11.12-mRNA-1	Serine carboxypeptidase-like 44 OS=Arabidopsis thaliana OX=3702 GN=SCPL44 PE=2 SV=1
OG0026573	maker-ctg2732-augustus-gene-0.0-mRNA-1	Serine carboxypeptidase-like 47 OS=Arabidopsis thaliana OX=3702 GN=SCPL47 PE=2 SV=1
OG0027228	augustus_masked-ctg3910-processed-gene-0.1-mRNA-1	Serine hydroxymethyltransferase 6 OS=Arabidopsis thaliana OX=3702 GN=SHM6 PE=2 SV=1
OG0026728	maker-ctg292-augustus-gene-7.11-mRNA-1	Serine/threonine-protein kinase BSK2 OS=Arabidopsis thaliana OX=3702 GN=BSK2 PE=1 SV=1
OG0027159	augustus_masked-ctg1080-processed-gene-0.49-mRNA-1	Serine/threonine-protein kinase BSK6 OS=Arabidopsis thaliana OX=3702 GN=BSK6 PE=1 SV=1
OG0019744	augustus_masked-ctg115-processed-gene-2.3-mRNA-1	Serine/threonine-protein kinase RIPK OS=Arabidopsis thaliana OX=3702 GN=RIPK PE=1 SV=1
OG0018372	augustus_masked-ctg144-processed-gene-5.4-mRNA-1	Serine/threonine-protein kinase SRK2G OS=Arabidopsis thaliana OX=3702 GN=SRK2G PE=1 SV=2
OG0027028	maker-ctg2903-augustus-gene-0.4-mRNA-1	Serine/threonine-protein phosphatase PP1 isozyme 1 OS=Arabidopsis thaliana OX=3702 GN=TOPP1 PE=1 SV=1
OG0015915	augustus_masked-ctg205-processed-gene-0.8-mRNA-1	Serine/threonine-protein phosphatase PP1 isozyme 2 OS=Arabidopsis thaliana OX=3702 GN=TOPP2 PE=1 SV=1
OG0021865	augustus_masked-ctg1850-processed-gene-0.3-mRNA-1	Serine/threonine-protein phosphatase PP1 isozyme 4 OS=Arabidopsis thaliana OX=3702 GN=TOPP4 PE=1 SV=1
OG0027022	augustus_masked-ctg2293-processed-gene-0.1-mRNA-1	Serpin-Z2 OS=Arabidopsis thaliana OX=3702 GN=At2g14540 PE=2 SV=1
OG0027023	augustus_masked-ctg1957-processed-gene-0.6-mRNA-1	Serpin-Z2 OS=Arabidopsis thaliana OX=3702 GN=At2g14540 PE=2 SV=1
OG0021912	augustus_masked-ctg1311-processed-gene-0.3-mRNA-1	Short-chain dehydrogenase TIC 32, chloroplastic OS=Pisum sativum OX=3888 GN=TIC32 PE=1 SV=1
OG0019762	augustus_masked-ctg100-processed-gene-5.44-mRNA-1	SKP1-like protein 20 OS=Arabidopsis thaliana OX=3702 GN=ASK20 PE=2 SV=1
OG0026983	augustus_masked-ctg3000-processed-gene-0.5-mRNA-1	SKP1-like protein 3 OS=Arabidopsis thaliana OX=3702 GN=ASK3 PE=1 SV=1
OG0027096	augustus_masked-ctg1238-processed-gene-0.12-mRNA-1	Small ribosomal subunit biogenesis GTPase RsgA 2, mitochondrial OS=Arabidopsis thaliana OX=3702 GN=At1g67460 PE=2 SV=2
OG0027013	augustus_masked-ctg3826-processed-gene-0.0-mRNA-1	Squalene epoxidase 2, mitochondrial OS=Arabidopsis thaliana OX=3702 GN=SQE2 PE=1 SV=1
OG0026641	maker-ctg116-augustus-gene-11.20-mRNA-1	Subtilisin-like protease SBT3.11 OS=Arabidopsis thaliana OX=3702 GN=SBT3.11 PE=2 SV=1
OG0027225	maker-ctg304-augustus-gene-0.15-mRNA-1	Subtilisin-like protease SBT3.7 OS=Arabidopsis thaliana OX=3702 GN=SBT3.7 PE=3 SV=2
OG0026662	augustus_masked-ctg4541-processed-gene-0.3-mRNA-1	Subtilisin-like protease SBT4.14 OS=Arabidopsis thaliana OX=3702 GN=SBT4.14 PE=2 SV=1
OG0021855	augustus_masked-ctg52-processed-gene-6.2-mRNA-1	Succinate dehydrogenase assembly factor 2, mitochondrial OS=Arabidopsis thaliana OX=3702 GN=SDHAF2 PE=1 SV=1
OG0017382	augustus_masked-ctg2822-processed-gene-0.6-mRNA-1	Sucrose transport protein SUC1 OS=Arabidopsis thaliana OX=3702 GN=SUC1 PE=1 SV=1
OG0019703	augustus_masked-ctg2822-processed-gene-0.7-mRNA-1	Sucrose transport protein SUC2 OS=Arabidopsis thaliana OX=3702 GN=SUC2 PE=1 SV=2
OG0021944	augustus_masked-ctg849-processed-gene-0.18-mRNA-1	Sugar transporter ERD6-like 15 OS=Arabidopsis thaliana OX=3702 GN=At4g04760 PE=3 SV=2
OG0026588	augustus_masked-ctg4398-processed-gene-0.0-mRNA-1	Sulfate transporter 3.2 OS=Arabidopsis thaliana OX=3702 GN=SULTR3;2 PE=2 SV=1
OG0026628	augustus_masked-ctg34-processed-gene-5.76-mRNA-1	Superoxide dismutase [Fe] 1, chloroplastic OS=Arabidopsis thaliana OX=3702 GN=FSD1 PE=1 SV=4
OG0021849	maker-ctg171-augustus-gene-8.0-mRNA-1	T-complex protein 1 subunit gamma OS=Arabidopsis thaliana OX=3702 GN=CCT3 PE=1 SV=1
OG0026800	augustus_masked-ctg5755-processed-gene-0.0-mRNA-1	Tetraketide alpha-pyrone reductase 1 OS=Arabidopsis thaliana OX=3702 GN=TKPR1 PE=1 SV=1
OG0026955	augustus_masked-ctg437-processed-gene-11.63-mRNA-1	Tetratricopeptide repeat protein SKI3 OS=Arabidopsis thaliana OX=3702 GN=SKI3 PE=1 SV=1
OG0027113	augustus_masked-ctg1714-processed-gene-0.0-mRNA-1	Thaumatin-like protein OS=Oryza sativa subsp. japonica OX=39947 GN=Os11g0706600 PE=2 SV=1
OG0027177	maker-ctg48-augustus-gene-5.0-mRNA-1	Thermospermine synthase ACAULIS5 OS=Arabidopsis thaliana OX=3702 GN=ACL5 PE=1 SV=1
OG0019745	augustus_masked-ctg4629-processed-gene-0.0-mRNA-1	Thionin-2.2 OS=Arabidopsis thaliana OX=3702 GN=THI2.2 PE=2 SV=2
OG0026898	augustus_masked-ctg18-processed-gene-23.1-mRNA-1	THO complex subunit 5B OS=Arabidopsis thaliana OX=3702 GN=THO5B PE=1 SV=1
OG0026765	augustus_masked-ctg1022-processed-gene-0.80-mRNA-1	Threonine--tRNA ligase OS=Novosphingobium aromaticivorans (strain ATCC 700278 / DSM 12444 / CIP 105152 / NBRC 16084 / F199) OX=279238 GN=thrS PE=3 SV=1
OG0027039	maker-ctg263-augustus-gene-0.1-mRNA-1	TNF receptor-associated factor homolog 1a OS=Arabidopsis thaliana OX=3702 GN=TRAF1A PE=1 SV=1
OG0027136	augustus_masked-ctg653-processed-gene-0.3-mRNA-1	TORTIFOLIA1-like protein 1 OS=Arabidopsis thaliana OX=3702 GN=TOR1L1 PE=2 SV=1
OG0021949	maker-ctg1112-augustus-gene-1.34-mRNA-1	Transcription elongation factor SPT6 homolog OS=Arabidopsis thaliana OX=3702 GN=SPT6 PE=1 SV=1
OG0027211	augustus_masked-ctg1172-processed-gene-0.9-mRNA-1	Transcription elongation factor SPT6 homolog OS=Arabidopsis thaliana OX=3702 GN=SPT6 PE=1 SV=1
OG0027108	maker-ctg1378-augustus-gene-0.0-mRNA-1	Transcription factor MYB61 OS=Arabidopsis thaliana OX=3702 GN=MYB61 PE=2 SV=1
OG0021845	augustus_masked-ctg3188-processed-gene-0.13-mRNA-1	Transcription factor MYB74 OS=Arabidopsis thaliana OX=3702 GN=MYB74 PE=2 SV=1
OG0027016	augustus_masked-ctg1752-processed-gene-0.3-mRNA-1	Transcription factor MYC4 OS=Arabidopsis thaliana OX=3702 GN=MYC4 PE=1 SV=1
OG0027017	augustus_masked-ctg1752-processed-gene-0.4-mRNA-1	Transcription factor MYC4 OS=Arabidopsis thaliana OX=3702 GN=MYC4 PE=1 SV=1
OG0027128	augustus_masked-ctg55-processed-gene-4.3-mRNA-1	Transcription factor TT2 OS=Arabidopsis thaliana OX=3702 GN=TT2 PE=1 SV=1
OG0027120	maker-ctg376-augustus-gene-9.11-mRNA-1	Transcription initiation factor TFIID subunit 1 OS=Arabidopsis thaliana OX=3702 GN=TAF1 PE=1 SV=1
OG0019726	augustus_masked-ctg1548-processed-gene-0.1-mRNA-1	Transcription repressor MYB6 OS=Arabidopsis thaliana OX=3702 GN=MYB6 PE=1 SV=1
OG0027047	augustus_masked-ctg1200-processed-gene-1.16-mRNA-1	Transcription termination factor MTERF2, chloroplastic OS=Arabidopsis thaliana OX=3702 GN=MTERF2 PE=3 SV=1
OG0027253	maker-ctg1045-augustus-gene-1.44-mRNA-1	Transcription termination factor MTERF2, chloroplastic OS=Arabidopsis thaliana OX=3702 GN=MTERF2 PE=3 SV=1
OG0021874	augustus_masked-ctg1-processed-gene-7.50-mRNA-1	Transketolase, chloroplastic OS=Solanum tuberosum OX=4113 PE=2 SV=1
OG0027190	maker-ctg19-augustus-gene-6.1-mRNA-1	Transketolase-1, chloroplastic OS=Arabidopsis thaliana OX=3702 GN=TKL-1 PE=1 SV=1
OG0019752	augustus_masked-ctg479-processed-gene-1.31-mRNA-1	Transmembrane E3 ubiquitin-protein ligase FLY2 OS=Arabidopsis thaliana OX=3702 GN=FLY2 PE=2 SV=1
OG0026779	maker-ctg1217-augustus-gene-0.20-mRNA-1	Transmembrane emp24 domain-containing protein p24delta8 OS=Arabidopsis thaliana OX=3702 GN=At2g03290 PE=1 SV=1
OG0026938	augustus_masked-ctg252-processed-gene-3.8-mRNA-1	Transport inhibitor response 1-like protein OS=Arabidopsis thaliana OX=3702 GN=At5g49980 PE=2 SV=1
OG0026875	augustus_masked-ctg784-processed-gene-1.13-mRNA-1	Trehalase OS=Arabidopsis thaliana OX=3702 GN=TRE1 PE=2 SV=1
OG0018383	maker-ctg1994-augustus-gene-0.16-mRNA-1	tRNA ligase 1 OS=Arabidopsis thaliana OX=3702 GN=RNL PE=1 SV=1
OG0021820	maker-ctg1118-augustus-gene-0.0-mRNA-1	tRNA-dihydrouridine(20/20a) synthase OS=Xanthomonas campestris pv. campestris (strain ATCC 33913 / DSM 3586 / NCPPB 528 / LMG 568 / P 25) OX=190485 GN=dusA PE=3 SV=1
OG0026753	augustus_masked-ctg1-processed-gene-9.29-mRNA-1	Tryptophan synthase beta chain OS=Novosphingobium aromaticivorans (strain ATCC 700278 / DSM 12444 / CIP 105152 / NBRC 16084 / F199) OX=279238 GN=trpB PE=3 SV=1
OG0027119	augustus_masked-ctg13-processed-gene-44.1-mRNA-1	Tyrosine N-monooxygenase OS=Sorghum bicolor OX=4558 GN=CYP79A1 PE=1 SV=3
OG0026644	augustus_masked-ctg1312-processed-gene-0.0-mRNA-1	U4/U6 small nuclear ribonucleoprotein Prp31 homolog OS=Arabidopsis thaliana OX=3702 GN=PRP31 PE=1 SV=1
OG0026759	augustus_masked-ctg1-processed-gene-14.30-mRNA-1	Ubiquinone/menaquinone biosynthesis C-methyltransferase UbiE OS=Zymomonas mobilis subsp. mobilis (strain ATCC 31821 / ZM4 / CP4) OX=264203 GN=ubiE PE=3 SV=2
OG0021942	augustus_masked-ctg1870-processed-gene-0.0-mRNA-1	Ubiquitin carboxyl-terminal hydrolase 13 OS=Arabidopsis thaliana OX=3702 GN=UBP13 PE=1 SV=1
OG0027033	maker-ctg1148-augustus-gene-1.14-mRNA-1	Ubiquitin carboxyl-terminal hydrolase 3 OS=Arabidopsis thaliana OX=3702 GN=UBP3 PE=1 SV=1
OG0027083	augustus_masked-ctg3025-processed-gene-0.6-mRNA-1	Ubiquitin domain-containing protein 7SL RNA1 OS=Arabidopsis thaliana OX=3702 GN=7SL1 PE=3 SV=2
OG0021881	augustus_masked-ctg238-processed-gene-0.49-mRNA-1	Ubiquitin-activating enzyme E1 1 OS=Triticum aestivum OX=4565 GN=UBA1 PE=1 SV=1
OG0026857	augustus_masked-ctg238-processed-gene-0.47-mRNA-1	Ubiquitin-activating enzyme E1 2 OS=Arabidopsis thaliana OX=3702 GN=UBA2 PE=1 SV=1
OG0021851	augustus_masked-ctg4-processed-gene-11.8-mRNA-1	Ubiquitin-conjugating enzyme E2 22 OS=Arabidopsis thaliana OX=3702 GN=UBC22 PE=1 SV=1
OG0021899	augustus_masked-ctg274-processed-gene-4.3-mRNA-1	U-box domain-containing protein 13 OS=Arabidopsis thaliana OX=3702 GN=PUB13 PE=1 SV=1
OG0026600	augustus_masked-ctg100-processed-gene-5.63-mRNA-1	U-box domain-containing protein 33 OS=Arabidopsis thaliana OX=3702 GN=PUB33 PE=2 SV=2
OG0026722	augustus_masked-ctg81-processed-gene-10.12-mRNA-1	U-box domain-containing protein 41 OS=Arabidopsis thaliana OX=3702 GN=PUB41 PE=2 SV=1
OG0021943	augustus_masked-ctg1088-processed-gene-0.2-mRNA-1	U-box domain-containing protein 8 OS=Arabidopsis thaliana OX=3702 GN=PUB8 PE=2 SV=1
OG0019751	augustus_masked-ctg212-processed-gene-13.23-mRNA-1	UDP-glycosyltransferase 71B7 OS=Arabidopsis thaliana OX=3702 GN=UGT71B7 PE=2 SV=2
OG0026689	augustus_masked-ctg2441-processed-gene-0.2-mRNA-1	UDP-glycosyltransferase 71C2 OS=Arabidopsis thaliana OX=3702 GN=UGT71C2 PE=1 SV=1
OG0026579	augustus_masked-ctg904-processed-gene-3.82-mRNA-1	UDP-glycosyltransferase 72B1 OS=Arabidopsis thaliana OX=3702 GN=UGT72B1 PE=1 SV=1
OG0026580	maker-ctg1875-augustus-gene-0.11-mRNA-1	UDP-glycosyltransferase 72B1 OS=Arabidopsis thaliana OX=3702 GN=UGT72B1 PE=1 SV=1
OG0021821	augustus_masked-ctg363-processed-gene-8.8-mRNA-1	UDP-glycosyltransferase 72E1 OS=Arabidopsis thaliana OX=3702 GN=UGT72E1 PE=1 SV=1
OG0021822	augustus_masked-ctg2989-processed-gene-0.3-mRNA-1	UDP-glycosyltransferase 72E3 OS=Arabidopsis thaliana OX=3702 GN=UGT72E3 PE=1 SV=1
OG0026707	maker-ctg598-augustus-gene-0.23-mRNA-1	UDP-glycosyltransferase 73D1 OS=Arabidopsis thaliana OX=3702 GN=UGT73D1 PE=3 SV=1
OG0026592	augustus_masked-ctg359-processed-gene-5.20-mRNA-1	UDP-glycosyltransferase 75D1 OS=Arabidopsis thaliana OX=3702 GN=UGT75D1 PE=2 SV=2
OG0026957	augustus_masked-ctg1179-processed-gene-0.3-mRNA-1	UDP-glycosyltransferase 84A3 OS=Arabidopsis thaliana OX=3702 GN=UGT84A3 PE=1 SV=1
OG0021841	augustus_masked-ctg147-processed-gene-4.5-mRNA-1	UDP-glycosyltransferase 84B2 OS=Arabidopsis thaliana OX=3702 GN=UGT84B2 PE=3 SV=1
OG0026952	augustus_masked-ctg1024-processed-gene-4.5-mRNA-1	UDP-glycosyltransferase 85A2 OS=Arabidopsis thaliana OX=3702 GN=UGT85A2 PE=2 SV=1
OG0027125	augustus_masked-ctg369-processed-gene-1.9-mRNA-1	UDP-glycosyltransferase 91A1 OS=Arabidopsis thaliana OX=3702 GN=UGT91A1 PE=2 SV=1
OG0026640	maker-ctg116-augustus-gene-8.88-mRNA-1	UMP-CMP kinase 3 OS=Arabidopsis thaliana OX=3702 GN=UMK3 PE=1 SV=1
OG0027070	augustus_masked-ctg6491-processed-gene-0.12-mRNA-1	Uncharacterized ABC transporter ATP-binding protein HI_1051 OS=Haemophilus influenzae (strain ATCC 51907 / DSM 11121 / KW20 / Rd) OX=71421 GN=HI_1051 PE=3 SV=1
OG0021914	augustus_masked-ctg992-processed-gene-1.20-mRNA-1	Uncharacterized calcium-binding protein At1g02270 OS=Arabidopsis thaliana OX=3702 GN=At1g02270 PE=2 SV=2
OG0026795	maker-ctg277-augustus-gene-2.4-mRNA-1	Uncharacterized GPI-anchored protein At1g61900 OS=Arabidopsis thaliana OX=3702 GN=At1g61900 PE=2 SV=1
OG0026994	augustus_masked-ctg133-processed-gene-0.0-mRNA-1	Uncharacterized protein At1g66480 OS=Arabidopsis thaliana OX=3702 GN=At1g66480 PE=2 SV=1
OG0021882	augustus_masked-ctg125-processed-gene-1.9-mRNA-1	Uncharacterized protein At4g04775 OS=Arabidopsis thaliana OX=3702 GN=At4g04775 PE=2 SV=1
OG0019706	maker-ctg11-augustus-gene-15.0-mRNA-1	Uncharacterized protein At4g15545 OS=Arabidopsis thaliana OX=3702 GN=At4g15545 PE=1 SV=1
OG0027121	augustus_masked-ctg1798-processed-gene-0.0-mRNA-1	Uncharacterized protein At4g17700 OS=Arabidopsis thaliana OX=3702 GN=At4g17700 PE=2 SV=2
OG0021892	maker-ctg107-augustus-gene-4.10-mRNA-1	Uncharacterized protein sll0005 OS=Synechocystis sp. (strain PCC 6803 / Kazusa) OX=1111708 GN=sll0005 PE=3 SV=1
OG0021928	augustus_masked-ctg538-processed-gene-4.3-mRNA-1	UPF0481 protein At3g47200 OS=Arabidopsis thaliana OX=3702 GN=At3g47200 PE=2 SV=1
OG0021976	maker-ctg1062-augustus-gene-0.22-mRNA-1	UPF0481 protein At3g47200 OS=Arabidopsis thaliana OX=3702 GN=At3g47200 PE=2 SV=1
OG0027192	augustus_masked-ctg4091-processed-gene-0.8-mRNA-1	UPF0481 protein At3g47200 OS=Arabidopsis thaliana OX=3702 GN=At3g47200 PE=2 SV=1
OG0021816	augustus_masked-ctg101-processed-gene-0.8-mRNA-1	UPF0496 protein At3g57100 OS=Arabidopsis thaliana OX=3702 GN=At3g57100 PE=2 SV=1
OG0027212	augustus_masked-ctg1668-processed-gene-0.0-mRNA-1	UPF0496 protein At5g66660 OS=Arabidopsis thaliana OX=3702 GN=At5g66660 PE=2 SV=1
OG0027249	maker-ctg2373-augustus-gene-0.3-mRNA-1	Ureide permease 5 OS=Arabidopsis thaliana OX=3702 GN=UPS5 PE=1 SV=1
OG0015916	maker-ctg1434-augustus-gene-1.0-mRNA-1	Uridine 5'-monophosphate synthase OS=Arabidopsis thaliana OX=3702 GN=PYRE-F PE=2 SV=2
OG0027030	augustus_masked-ctg715-processed-gene-0.7-mRNA-1	Vacuolar cation/proton exchanger 3 OS=Arabidopsis thaliana OX=3702 GN=CAX3 PE=1 SV=1
OG0018380	augustus_masked-ctg820-processed-gene-3.0-mRNA-1	Vacuolar protein sorting-associated protein 26A OS=Arabidopsis thaliana OX=3702 GN=VPS26A PE=2 SV=1
OG0026959	augustus_masked-ctg2390-processed-gene-0.0-mRNA-1	Vacuolar protein sorting-associated protein 28 homolog 2 OS=Arabidopsis thaliana OX=3702 GN=VPS28-2 PE=1 SV=2
OG0026596	augustus_masked-ctg483-processed-gene-9.4-mRNA-1	Vacuole membrane protein KMS1 OS=Arabidopsis thaliana OX=3702 GN=KMS1 PE=1 SV=1
OG0017386	augustus_masked-ctg1-processed-gene-3.11-mRNA-1	Valine--tRNA ligase OS=Sphingomonas elodea OX=179878 GN=valS PE=3 SV=1
OG0026701	augustus_masked-ctg2295-processed-gene-0.11-mRNA-1	Vesicle transport v-SNARE 12 OS=Arabidopsis thaliana OX=3702 GN=VTI12 PE=1 SV=3
OG0026913	maker-ctg3522-augustus-gene-0.8-mRNA-1	Villin-1 OS=Arabidopsis thaliana OX=3702 GN=VLN1 PE=2 SV=2
OG0026581	augustus_masked-ctg980-processed-gene-0.1-mRNA-1	Villin-2 OS=Arabidopsis thaliana OX=3702 GN=VLN2 PE=1 SV=2
OG0026655	maker-ctg1716-augustus-gene-0.12-mRNA-1	V-type proton ATPase subunit a2 OS=Arabidopsis thaliana OX=3702 GN=VHA-a2 PE=1 SV=1
OG0021818	maker-ctg2602-augustus-gene-0.0-mRNA-1	WAT1-related protein At4g08300 OS=Arabidopsis thaliana OX=3702 GN=At4g08300 PE=2 SV=1
OG0026870	augustus_masked-ctg2371-processed-gene-0.4-mRNA-1	WD repeat-containing protein 26 homolog OS=Arabidopsis thaliana OX=3702 GN=WDR26 PE=1 SV=1
OG0027018	augustus_masked-ctg1770-processed-gene-0.9-mRNA-1	WD repeat-containing protein GTS1 OS=Arabidopsis thaliana OX=3702 GN=GTS1 PE=2 SV=1
OG0026945	augustus_masked-ctg425-processed-gene-0.5-mRNA-1	WUSCHEL-related homeobox 6 OS=Arabidopsis thaliana OX=3702 GN=WOX6 PE=2 SV=2
OG0026794	maker-ctg113-augustus-gene-2.3-mRNA-1	Xyloglucan endotransglucosylase/hydrolase OS=Brassica oleracea var. botrytis OX=3715 GN=XET16A PE=1 SV=1
OG0026809	maker-ctg184-augustus-gene-1.1-mRNA-1	Xyloglucan endotransglucosylase/hydrolase protein 31 OS=Arabidopsis thaliana OX=3702 GN=XTH31 PE=1 SV=2
OG0027134	augustus_masked-ctg172-processed-gene-11.6-mRNA-1	Ycf54-like protein OS=Synechocystis sp. (strain PCC 6803 / Kazusa) OX=1111708 GN=slr1780 PE=1 SV=1
OG0026815	maker-ctg191-augustus-gene-1.9-mRNA-1	Zinc finger A20 and AN1 domain-containing stress-associated protein 4 OS=Arabidopsis thaliana OX=3702 GN=SAP4 PE=1 SV=1
OG0026980	augustus_masked-ctg1392-processed-gene-0.41-mRNA-1	Zinc finger BED domain-containing protein RICESLEEPER 1 OS=Oryza sativa subsp. japonica OX=39947 GN=Os05g0239150 PE=3 SV=1
OG0021935	augustus_masked-ctg1392-processed-gene-0.42-mRNA-1	Zinc finger BED domain-containing protein RICESLEEPER 3 OS=Oryza sativa subsp. japonica OX=39947 GN=Os05g0583200 PE=2 SV=1
OG0021907	augustus_masked-ctg545-processed-gene-2.3-mRNA-1	Zinc finger CCCH domain-containing protein 19 OS=Arabidopsis thaliana OX=3702 GN=NERD PE=1 SV=3
OG0019725	maker-ctg3640-augustus-gene-0.3-mRNA-1	Zinc finger protein BALDIBIS OS=Arabidopsis thaliana OX=3702 GN=BIB PE=1 SV=1
OG0021947	augustus_masked-ctg1677-processed-gene-0.23-mRNA-1	Zinc finger protein BRUTUS OS=Arabidopsis thaliana OX=3702 GN=BTS PE=1 SV=1
OG0027111	maker-ctg3175-augustus-gene-0.11-mRNA-1	Zinc finger protein CONSTANS OS=Arabidopsis thaliana OX=3702 GN=CO PE=1 SV=1
OG0004562	augustus_masked-ctg131-processed-gene-1.3-mRNA-1
OG0006565	augustus_masked-ctg1290-processed-gene-0.12-mRNA-1
OG0011232	augustus_masked-ctg116-processed-gene-12.5-mRNA-1
OG0013665	augustus_masked-ctg157-processed-gene-0.1-mRNA-1
OG0015912	augustus_masked-ctg1117-processed-gene-0.7-mRNA-1
OG0015913	augustus_masked-ctg100-processed-gene-0.13-mRNA-1
OG0015914	augustus_masked-ctg7-processed-gene-0.2-mRNA-1
OG0016624	augustus_masked-ctg1892-processed-gene-0.11-mRNA-1
OG0016629	augustus_masked-ctg1024-processed-gene-4.13-mRNA-1
OG0016631	augustus_masked-ctg44-processed-gene-17.31-mRNA-1
OG0017383	augustus_masked-ctg121-processed-gene-3.2-mRNA-1
OG0017384	augustus_masked-ctg182-processed-gene-6.23-mRNA-1
OG0017385	maker-ctg81-augustus-gene-3.29-mRNA-1
OG0017387	augustus_masked-ctg1567-processed-gene-0.2-mRNA-1
OG0017389	augustus_masked-ctg1446-processed-gene-0.89-mRNA-1
OG0017392	augustus_masked-ctg336-processed-gene-8.10-mRNA-1
OG0018354	augustus_masked-ctg1278-processed-gene-0.12-mRNA-1
OG0018355	augustus_masked-ctg2319-processed-gene-0.0-mRNA-1
OG0018359	augustus_masked-ctg1166-processed-gene-1.4-mRNA-1
OG0018364	augustus_masked-ctg148-processed-gene-4.7-mRNA-1
OG0018365	augustus_masked-ctg3545-processed-gene-0.2-mRNA-1
OG0018367	augustus_masked-ctg123-processed-gene-1.39-mRNA-1
OG0018369	maker-ctg1348-augustus-gene-0.21-mRNA-1
OG0018373	maker-ctg128-augustus-gene-28.12-mRNA-1
OG0018375	augustus_masked-ctg1307-processed-gene-0.21-mRNA-1
OG0018381	augustus_masked-ctg2162-processed-gene-0.8-mRNA-1
OG0018384	augustus_masked-ctg142-processed-gene-7.2-mRNA-1
OG0019686	augustus_masked-ctg1393-processed-gene-0.2-mRNA-1
OG0019687	augustus_masked-ctg491-processed-gene-3.21-mRNA-1
OG0019688	augustus_masked-ctg5034-processed-gene-0.0-mRNA-1
OG0019692	augustus_masked-ctg435-processed-gene-3.16-mRNA-1
OG0019693	augustus_masked-ctg251-processed-gene-0.16-mRNA-1
OG0019695	augustus_masked-ctg1228-processed-gene-0.10-mRNA-1
OG0019696	augustus_masked-ctg147-processed-gene-7.5-mRNA-1
OG0019698	maker-ctg1758-augustus-gene-0.10-mRNA-1
OG0019704	augustus_masked-ctg210-processed-gene-0.2-mRNA-1
OG0019707	augustus_masked-ctg2335-processed-gene-0.12-mRNA-1
OG0019708	augustus_masked-ctg326-processed-gene-1.1-mRNA-1
OG0019709	maker-ctg1837-augustus-gene-0.13-mRNA-1
OG0019710	augustus_masked-ctg132-processed-gene-0.12-mRNA-1
OG0019711	augustus_masked-ctg2428-processed-gene-0.5-mRNA-1
OG0019717	augustus_masked-ctg1239-processed-gene-0.2-mRNA-1
OG0019719	maker-ctg204-augustus-gene-1.0-mRNA-1
OG0019720	maker-ctg1395-augustus-gene-0.20-mRNA-1
OG0019721	maker-ctg1100-augustus-gene-1.35-mRNA-1
OG0019727	augustus_masked-ctg933-processed-gene-0.10-mRNA-1
OG0019730	augustus_masked-ctg1459-processed-gene-0.16-mRNA-1
OG0019731	maker-ctg1740-augustus-gene-0.8-mRNA-1
OG0019732	augustus_masked-ctg3911-processed-gene-0.7-mRNA-1
OG0019735	augustus_masked-ctg2789-processed-gene-0.1-mRNA-1
OG0019737	augustus_masked-ctg3282-processed-gene-0.1-mRNA-1
OG0019741	maker-ctg558-augustus-gene-0.10-mRNA-1
OG0019748	augustus_masked-ctg1196-processed-gene-2.51-mRNA-1
OG0019758	augustus_masked-ctg1024-processed-gene-7.7-mRNA-1
OG0021803	augustus_masked-ctg495-processed-gene-3.3-mRNA-1
OG0021810	augustus_masked-ctg87-processed-gene-2.3-mRNA-1
OG0021812	maker-ctg18-augustus-gene-15.1-mRNA-1
OG0021813	augustus_masked-ctg198-processed-gene-5.6-mRNA-1
OG0021819	maker-ctg1278-augustus-gene-0.4-mRNA-1
OG0021826	augustus_masked-ctg2250-processed-gene-0.11-mRNA-1
OG0021836	augustus_masked-ctg1228-processed-gene-0.8-mRNA-1
OG0021837	augustus_masked-ctg1007-processed-gene-1.10-mRNA-1
OG0021842	maker-ctg1334-augustus-gene-0.9-mRNA-1
OG0021846	augustus_masked-ctg479-processed-gene-3.30-mRNA-1
OG0021847	maker-ctg471-augustus-gene-1.1-mRNA-1
OG0021854	augustus_masked-ctg1143-processed-gene-0.2-mRNA-1
OG0021858	augustus_masked-ctg1100-processed-gene-0.10-mRNA-1
OG0021862	maker-ctg1256-augustus-gene-0.10-mRNA-1
OG0021866	augustus_masked-ctg365-processed-gene-4.4-mRNA-1
OG0021879	augustus_masked-ctg2236-processed-gene-0.7-mRNA-1
OG0021885	augustus_masked-ctg342-processed-gene-8.1-mRNA-1
OG0021889	augustus_masked-ctg1207-processed-gene-0.2-mRNA-1
OG0021897	augustus_masked-ctg153-processed-gene-1.62-mRNA-1
OG0021902	augustus_masked-ctg414-processed-gene-1.0-mRNA-1
OG0021909	maker-ctg128-augustus-gene-18.2-mRNA-1
OG0021910	augustus_masked-ctg3346-processed-gene-0.2-mRNA-1
OG0021911	maker-ctg370-augustus-gene-2.2-mRNA-1
OG0021920	augustus_masked-ctg1053-processed-gene-0.17-mRNA-1
OG0021921	augustus_masked-ctg1141-processed-gene-0.24-mRNA-1
OG0021922	augustus_masked-ctg3775-processed-gene-0.0-mRNA-1
OG0021923	maker-ctg1469-augustus-gene-0.4-mRNA-1
OG0021924	augustus_masked-ctg1356-processed-gene-0.7-mRNA-1
OG0021925	augustus_masked-ctg754-processed-gene-2.10-mRNA-1
OG0021927	augustus_masked-ctg3229-processed-gene-0.6-mRNA-1
OG0021939	augustus_masked-ctg186-processed-gene-4.4-mRNA-1
OG0021941	augustus_masked-ctg569-processed-gene-3.10-mRNA-1
OG0021951	maker-ctg523-augustus-gene-3.3-mRNA-1
OG0021957	augustus_masked-ctg1508-processed-gene-0.13-mRNA-1
OG0021958	maker-ctg401-augustus-gene-0.25-mRNA-1
OG0021962	augustus_masked-ctg1238-processed-gene-0.10-mRNA-1
OG0021964	augustus_masked-ctg2408-processed-gene-0.3-mRNA-1
OG0021969	maker-ctg262-augustus-gene-1.11-mRNA-1
OG0021974	augustus_masked-ctg6410-processed-gene-0.1-mRNA-1
OG0021981	augustus_masked-ctg1037-processed-gene-1.3-mRNA-1
OG0021983	augustus_masked-ctg4-processed-gene-2.34-mRNA-1
OG0021984	augustus_masked-ctg195-processed-gene-6.7-mRNA-1
OG0021986	maker-ctg336-augustus-gene-4.6-mRNA-1
OG0021987	augustus_masked-ctg2472-processed-gene-0.9-mRNA-1
OG0021991	augustus_masked-ctg13-processed-gene-28.1-mRNA-1
OG0021992	augustus_masked-ctg150-processed-gene-1.15-mRNA-1
OG0021993	augustus_masked-ctg1152-processed-gene-0.16-mRNA-1
OG0026567	augustus_masked-ctg40-processed-gene-3.34-mRNA-1
OG0026568	augustus_masked-ctg495-processed-gene-2.1-mRNA-1
OG0026569	augustus_masked-ctg5246-processed-gene-0.0-mRNA-1
OG0026576	augustus_masked-ctg178-processed-gene-1.4-mRNA-1
OG0026577	augustus_masked-ctg197-processed-gene-3.8-mRNA-1
OG0026578	augustus_masked-ctg197-processed-gene-3.11-mRNA-1
OG0026582	augustus_masked-ctg63-processed-gene-11.4-mRNA-1
OG0026583	maker-ctg101-augustus-gene-4.10-mRNA-1
OG0026587	maker-ctg295-augustus-gene-12.0-mRNA-1
OG0026599	augustus_masked-ctg44-processed-gene-10.29-mRNA-1
OG0026601	augustus_masked-ctg2490-processed-gene-0.5-mRNA-1
OG0026605	augustus_masked-ctg3305-processed-gene-0.6-mRNA-1
OG0026606	maker-ctg2979-augustus-gene-0.1-mRNA-1
OG0026610	augustus_masked-ctg2384-processed-gene-0.23-mRNA-1
OG0026611	augustus_masked-ctg104-processed-gene-3.1-mRNA-1
OG0026612	maker-ctg335-augustus-gene-0.0-mRNA-1
OG0026616	augustus_masked-ctg143-processed-gene-0.8-mRNA-1
OG0026619	augustus_masked-ctg137-processed-gene-2.13-mRNA-1
OG0026627	augustus_masked-ctg136-processed-gene-25.1-mRNA-1
OG0026629	augustus_masked-ctg1007-processed-gene-1.18-mRNA-1
OG0026635	augustus_masked-ctg585-processed-gene-0.8-mRNA-1
OG0026638	maker-ctg1196-augustus-gene-1.27-mRNA-1
OG0026642	augustus_masked-ctg1705-processed-gene-0.10-mRNA-1
OG0026652	maker-ctg1334-augustus-gene-0.10-mRNA-1
OG0026656	maker-ctg6475-augustus-gene-0.0-mRNA-1
OG0026657	augustus_masked-ctg1187-processed-gene-0.2-mRNA-1
OG0026658	augustus_masked-ctg411-processed-gene-1.19-mRNA-1
OG0026666	augustus_masked-ctg3069-processed-gene-0.3-mRNA-1
OG0026667	maker-ctg1650-augustus-gene-0.20-mRNA-1
OG0026668	augustus_masked-ctg1030-processed-gene-1.2-mRNA-1
OG0026674	maker-ctg709-augustus-gene-1.13-mRNA-1
OG0026676	augustus_masked-ctg1542-processed-gene-1.3-mRNA-1
OG0026677	maker-ctg1354-augustus-gene-0.8-mRNA-1
OG0026681	maker-ctg82-augustus-gene-5.52-mRNA-1
OG0026682	augustus_masked-ctg82-processed-gene-17.23-mRNA-1
OG0026684	augustus_masked-ctg1314-processed-gene-1.13-mRNA-1
OG0026685	augustus_masked-ctg1578-processed-gene-0.13-mRNA-1
OG0026690	augustus_masked-ctg1994-processed-gene-0.48-mRNA-1
OG0026697	augustus_masked-ctg363-processed-gene-2.5-mRNA-1
OG0026700	augustus_masked-ctg1373-processed-gene-2.9-mRNA-1
OG0026702	maker-ctg2295-augustus-gene-0.8-mRNA-1
OG0026709	augustus_masked-ctg1198-processed-gene-3.11-mRNA-1
OG0026710	maker-ctg3321-augustus-gene-0.12-mRNA-1
OG0026715	maker-ctg3412-augustus-gene-0.0-mRNA-1
OG0026717	augustus_masked-ctg504-processed-gene-0.6-mRNA-1
OG0026720	augustus_masked-ctg95-processed-gene-2.9-mRNA-1
OG0026726	maker-ctg1507-augustus-gene-0.17-mRNA-1
OG0026730	augustus_masked-ctg1614-processed-gene-1.26-mRNA-1
OG0026732	augustus_masked-ctg2016-processed-gene-0.3-mRNA-1
OG0026735	maker-ctg1-augustus-gene-23.1-mRNA-1
OG0026740	maker-ctg1174-augustus-gene-0.12-mRNA-1
OG0026743	augustus_masked-ctg6198-processed-gene-0.0-mRNA-1
OG0026747	maker-ctg1-augustus-gene-1.87-mRNA-1
OG0026775	maker-ctg211-augustus-gene-3.23-mRNA-1
OG0026784	augustus_masked-ctg2387-processed-gene-0.3-mRNA-1
OG0026788	augustus_masked-ctg358-processed-gene-5.4-mRNA-1
OG0026797	augustus_masked-ctg858-processed-gene-3.4-mRNA-1
OG0026799	augustus_masked-ctg15-processed-gene-6.0-mRNA-1
OG0026801	augustus_masked-ctg1580-processed-gene-0.1-mRNA-1
OG0026803	augustus_masked-ctg2300-processed-gene-0.0-mRNA-1
OG0026806	maker-ctg363-augustus-gene-0.19-mRNA-1
OG0026807	augustus_masked-ctg2098-processed-gene-0.17-mRNA-1
OG0026825	maker-ctg188-augustus-gene-10.71-mRNA-1
OG0026828	augustus_masked-ctg2459-processed-gene-0.6-mRNA-1
OG0026831	augustus_masked-ctg4053-processed-gene-0.8-mRNA-1
OG0026834	augustus_masked-ctg224-processed-gene-4.7-mRNA-1
OG0026839	augustus_masked-ctg333-processed-gene-2.10-mRNA-1
OG0026843	maker-ctg3405-augustus-gene-0.6-mRNA-1
OG0026844	augustus_masked-ctg3405-processed-gene-0.12-mRNA-1
OG0026850	augustus_masked-ctg3-processed-gene-6.25-mRNA-1
OG0026859	augustus_masked-ctg2525-processed-gene-0.6-mRNA-1
OG0026861	augustus_masked-ctg128-processed-gene-26.7-mRNA-1
OG0026863	augustus_masked-ctg393-processed-gene-0.5-mRNA-1
OG0026866	maker-ctg3990-augustus-gene-0.1-mRNA-1
OG0026868	augustus_masked-ctg4455-processed-gene-0.6-mRNA-1
OG0026871	augustus_masked-ctg6466-processed-gene-0.1-mRNA-1
OG0026873	maker-ctg2216-augustus-gene-0.7-mRNA-1
OG0026877	augustus_masked-ctg36-processed-gene-0.48-mRNA-1
OG0026879	augustus_masked-ctg662-processed-gene-1.3-mRNA-1
OG0026883	augustus_masked-ctg640-processed-gene-0.21-mRNA-1
OG0026884	maker-ctg1049-augustus-gene-0.12-mRNA-1
OG0026887	augustus_masked-ctg1286-processed-gene-0.1-mRNA-1
OG0026889	maker-ctg3076-augustus-gene-0.1-mRNA-1
OG0026890	augustus_masked-ctg209-processed-gene-7.2-mRNA-1
OG0026893	augustus_masked-ctg1769-processed-gene-0.9-mRNA-1
OG0026897	augustus_masked-ctg323-processed-gene-9.10-mRNA-1
OG0026900	maker-ctg1180-augustus-gene-0.9-mRNA-1
OG0026901	maker-ctg3556-augustus-gene-0.1-mRNA-1
OG0026903	maker-ctg609-augustus-gene-1.12-mRNA-1
OG0026908	augustus_masked-ctg189-processed-gene-3.6-mRNA-1
OG0026909	augustus_masked-ctg189-processed-gene-4.7-mRNA-1
OG0026911	augustus_masked-ctg409-processed-gene-0.5-mRNA-1
OG0026914	maker-ctg2190-augustus-gene-0.5-mRNA-1
OG0026915	augustus_masked-ctg1814-processed-gene-0.1-mRNA-1
OG0026917	augustus_masked-ctg754-processed-gene-1.11-mRNA-1
OG0026918	augustus_masked-ctg1136-processed-gene-0.6-mRNA-1
OG0026921	augustus_masked-ctg3802-processed-gene-0.3-mRNA-1
OG0026922	maker-ctg394-augustus-gene-5.5-mRNA-1
OG0026923	maker-ctg144-augustus-gene-0.4-mRNA-1
OG0026924	augustus_masked-ctg590-processed-gene-2.29-mRNA-1
OG0026925	augustus_masked-ctg420-processed-gene-4.44-mRNA-1
OG0026926	maker-ctg142-augustus-gene-0.44-mRNA-1
OG0026928	augustus_masked-ctg439-processed-gene-4.2-mRNA-1
OG0026930	augustus_masked-ctg5565-processed-gene-0.13-mRNA-1
OG0026932	maker-ctg1937-augustus-gene-0.4-mRNA-1
OG0026934	augustus_masked-ctg5234-processed-gene-0.0-mRNA-1
OG0026935	augustus_masked-ctg453-processed-gene-8.0-mRNA-1
OG0026940	augustus_masked-ctg779-processed-gene-0.11-mRNA-1
OG0026946	maker-ctg201-augustus-gene-2.3-mRNA-1
OG0026947	maker-ctg232-augustus-gene-2.3-mRNA-1
OG0026949	augustus_masked-ctg2883-processed-gene-0.8-mRNA-1
OG0026951	augustus_masked-ctg3769-processed-gene-0.1-mRNA-1
OG0026953	augustus_masked-ctg1362-processed-gene-0.13-mRNA-1
OG0026954	augustus_masked-ctg1155-processed-gene-0.5-mRNA-1
OG0026970	augustus_masked-ctg1627-processed-gene-0.1-mRNA-1
OG0026972	augustus_masked-ctg460-processed-gene-4.1-mRNA-1
OG0026973	maker-ctg187-augustus-gene-7.11-mRNA-1
OG0026981	maker-ctg247-augustus-gene-1.5-mRNA-1
OG0026984	augustus_masked-ctg645-processed-gene-0.16-mRNA-1
OG0026986	augustus_masked-ctg16-processed-gene-7.13-mRNA-1
OG0026988	augustus_masked-ctg336-processed-gene-13.17-mRNA-1
OG0026989	augustus_masked-ctg432-processed-gene-1.11-mRNA-1
OG0026992	augustus_masked-ctg2235-processed-gene-0.3-mRNA-1
OG0026993	augustus_masked-ctg462-processed-gene-1.6-mRNA-1
OG0026997	augustus_masked-ctg227-processed-gene-4.4-mRNA-1
OG0027002	maker-ctg219-augustus-gene-1.0-mRNA-1
OG0027004	maker-ctg569-augustus-gene-0.1-mRNA-1
OG0027008	augustus_masked-ctg2-processed-gene-5.5-mRNA-1
OG0027009	augustus_masked-ctg1812-processed-gene-0.5-mRNA-1
OG0027010	maker-ctg622-augustus-gene-2.19-mRNA-1
OG0027011	maker-ctg281-augustus-gene-0.3-mRNA-1
OG0027015	augustus_masked-ctg1781-processed-gene-0.3-mRNA-1
OG0027019	augustus_masked-ctg112-processed-gene-2.25-mRNA-1
OG0027021	maker-ctg1992-augustus-gene-0.0-mRNA-1
OG0027026	augustus_masked-ctg167-processed-gene-2.0-mRNA-1
OG0027029	maker-ctg3854-augustus-gene-0.6-mRNA-1
OG0027034	maker-ctg150-augustus-gene-0.10-mRNA-1
OG0027035	augustus_masked-ctg1749-processed-gene-0.3-mRNA-1
OG0027037	maker-ctg277-augustus-gene-5.5-mRNA-1
OG0027042	augustus_masked-ctg2597-processed-gene-0.0-mRNA-1
OG0027043	maker-ctg2111-augustus-gene-0.0-mRNA-1
OG0027044	augustus_masked-ctg2744-processed-gene-0.23-mRNA-1
OG0027045	maker-ctg5211-augustus-gene-0.0-mRNA-1
OG0027046	maker-ctg635-augustus-gene-0.12-mRNA-1
OG0027050	augustus_masked-ctg1288-processed-gene-0.5-mRNA-1
OG0027051	augustus_masked-ctg1015-processed-gene-2.3-mRNA-1
OG0027052	augustus_masked-ctg3938-processed-gene-0.4-mRNA-1
OG0027054	maker-ctg1795-augustus-gene-0.13-mRNA-1
OG0027055	augustus_masked-ctg1166-processed-gene-2.6-mRNA-1
OG0027057	augustus_masked-ctg365-processed-gene-3.12-mRNA-1
OG0027058	maker-ctg1106-augustus-gene-0.13-mRNA-1
OG0027063	augustus_masked-ctg1349-processed-gene-2.4-mRNA-1
OG0027067	augustus_masked-ctg1657-processed-gene-0.16-mRNA-1
OG0027072	augustus_masked-ctg612-processed-gene-0.18-mRNA-1
OG0027077	augustus_masked-ctg1131-processed-gene-0.1-mRNA-1
OG0027081	maker-ctg241-augustus-gene-1.0-mRNA-1
OG0027086	augustus_masked-ctg7340-processed-gene-0.2-mRNA-1
OG0027088	augustus_masked-ctg172-processed-gene-4.2-mRNA-1
OG0027092	maker-ctg199-augustus-gene-7.9-mRNA-1
OG0027097	maker-ctg267-augustus-gene-7.7-mRNA-1
OG0027102	augustus_masked-ctg148-processed-gene-2.5-mRNA-1
OG0027104	augustus_masked-ctg212-processed-gene-8.23-mRNA-1
OG0027109	maker-ctg45-augustus-gene-1.11-mRNA-1
OG0027117	maker-ctg211-augustus-gene-11.45-mRNA-1
OG0027124	augustus_masked-ctg2333-processed-gene-0.3-mRNA-1
OG0027126	maker-ctg2267-augustus-gene-0.1-mRNA-1
OG0027127	augustus_masked-ctg1558-processed-gene-0.2-mRNA-1
OG0027131	augustus_masked-ctg2134-processed-gene-0.1-mRNA-1
OG0027141	augustus_masked-ctg707-processed-gene-1.12-mRNA-1
OG0027146	augustus_masked-ctg1903-processed-gene-0.4-mRNA-1
OG0027151	augustus_masked-ctg2543-processed-gene-0.15-mRNA-1
OG0027154	augustus_masked-ctg376-processed-gene-3.12-mRNA-1
OG0027156	maker-ctg117-augustus-gene-8.3-mRNA-1
OG0027158	augustus_masked-ctg69-processed-gene-0.9-mRNA-1
OG0027165	augustus_masked-ctg1602-processed-gene-0.7-mRNA-1
OG0027166	augustus_masked-ctg1245-processed-gene-1.12-mRNA-1
OG0027169	augustus_masked-ctg1281-processed-gene-0.6-mRNA-1
OG0027171	augustus_masked-ctg1110-processed-gene-0.5-mRNA-1
OG0027179	maker-ctg4645-augustus-gene-0.4-mRNA-1
OG0027180	maker-ctg519-augustus-gene-2.12-mRNA-1
OG0027183	augustus_masked-ctg166-processed-gene-2.1-mRNA-1
OG0027185	maker-ctg1764-augustus-gene-0.9-mRNA-1
OG0027186	maker-ctg2847-augustus-gene-0.10-mRNA-1
OG0027187	augustus_masked-ctg2847-processed-gene-0.25-mRNA-1
OG0027188	maker-ctg1387-augustus-gene-0.10-mRNA-1
OG0027189	augustus_masked-ctg1117-processed-gene-0.4-mRNA-1
OG0027191	maker-ctg1843-augustus-gene-0.17-mRNA-1
OG0027200	augustus_masked-ctg457-processed-gene-2.26-mRNA-1
OG0027201	maker-ctg601-augustus-gene-1.9-mRNA-1
OG0027202	maker-ctg601-augustus-gene-0.5-mRNA-1
OG0027206	augustus_masked-ctg4281-processed-gene-0.11-mRNA-1
OG0027216	augustus_masked-ctg1282-processed-gene-0.1-mRNA-1
OG0027217	augustus_masked-ctg179-processed-gene-7.7-mRNA-1
OG0027224	maker-ctg1815-augustus-gene-0.3-mRNA-1
OG0027227	augustus_masked-ctg45-processed-gene-4.4-mRNA-1
OG0027229	augustus_masked-ctg2203-processed-gene-0.0-mRNA-1
OG0027232	augustus_masked-ctg1129-processed-gene-0.24-mRNA-1
OG0027233	augustus_masked-ctg124-processed-gene-0.4-mRNA-1
OG0027239	augustus_masked-ctg2197-processed-gene-0.8-mRNA-1
OG0027240	augustus_masked-ctg67-processed-gene-2.0-mRNA-1
OG0027244	augustus_masked-ctg3-processed-gene-12.29-mRNA-1
OG0027248	augustus_masked-ctg4091-processed-gene-0.10-mRNA-1
OG0027250	augustus_masked-ctg479-processed-gene-2.10-mRNA-1
OG0027252	maker-ctg153-augustus-gene-5.11-mRNA-1

[truncated: 1 more sheets: S11]
